# Supplementary material for: Chemical and Biological Mechanisms Relevant to the Rescue of MG-132-Treated Neurons by Cysteine
Source: Antioxidants (Basel). 2025 Jan 23;14(2):128. doi: 10.3390/antiox14020128 (PMC11851368; doi:10.3390/antiox14020128)
Supplement: Supplementary file 1 [file antioxidants-14-00128-s001.zip]

Archive with 3 entries (3 files):
- Supplement_DEG.xlsx
- Supplement_Figures_Ückert et al.pdf
- Supplement_TempOSeq.xlsx
