# Supplementary material for: Chemical and Biological Mechanisms Relevant to the Rescue of MG-132-Treated Neurons by Cysteine
Source: Antioxidants (Basel). 2025 Jan 23;14(2):128. doi: 10.3390/antiox14020128 (PMC11851368; doi:10.3390/antiox14020128)
Supplement: Supplementary file 1 [file antioxidants-14-00128-s001.zip › Supplement_DEG.xlsx]

## Sheet: Top100var
Gene_ID	Category_IS
SLC38A6	AA transporters
SLC7A3	AA transporters
SLC3A2	AA transporters
SLC7A5	AA transporters
SLC7A1	AA transporters
SLC7A11	AA transporters
IARS1	AA-tRNA synthetase
YARS1	AA-tRNA synthetase
GARS1	AA-tRNA synthetase
SARS1	AA-tRNA synthetase
NARS1	AA-tRNA synthetase
ALDH1L2	ATF4 response
VEGFA	ATF4 response
ATF5	ATF4 response
HSPB1	ATF4 response
TRIB3	ATF4 response
DDIT3	ATF4 response
ASNS	ATF4 response
CTH	ATF4 response
MTHFD2	ATF4 response
CHAC1	ATF4 response
PSAT1	ATF4 response
PHGDH	ATF4 response
GRIA2	Glutamate receptors
HSPD1	Heat shock response
HSP90AA1	Heat shock response
HSP90AB1	Heat shock response
HSPH1	Heat shock response
HSPA8	Heat shock response
NQO1	NRF2 response
GSR	NRF2 response
GCLM	NRF2 response
ME1	NRF2 response
HMOX1	NRF2 response
PALM3	TLR signalling
PSMA1	Ubiquitin-proteasome system
PSMD1	Ubiquitin-proteasome system
UFD1	Ubiquitin-proteasome system
PSMB4	Ubiquitin-proteasome system
UCHL1	Ubiquitin-proteasome system
PSMC2	Ubiquitin-proteasome system
PSMD12	Ubiquitin-proteasome system
NPLOC4	Ubiquitin-proteasome system
USP14	Ubiquitin-proteasome system
PSMB2	Ubiquitin-proteasome system
PSMD14	Ubiquitin-proteasome system
CLPTM1L
H2AC14
CTNNB1
TMSB10
PEG10
PLCH2
RAB26
ST18
ZNF28
ABRACL
TCF7L2
ALCAM
PRPH
PCP4
GSTA4
SNCG
PPIAL4A
MYH3
NEFM
TNC
FLNC
TNFRSF10B
RAB39A
ANP32E
PLAA
MAP1A
CYB5R1
ALDOA
BSCL2
SOD1
BAG2
SCPEP1
EPDR1
XPOT
FAM219A
BRF2
SLMAP
DAP3
KCTD20
VCP
NEFH
CBS
PPP1R15A
FTH1
CBX4
AHSA1
JMJD6
SESN2
CHORDC1
ZFAND2A
GPT2
IFRD1
INHBE
EIF5

## Sheet: Top50var
Gene_ID	Category_IS	Role	Associated_Disease	Responsiveness
IARS1	AA-tRNA synthetase			2		1: unaffected by Cys
GARS1	AA-tRNA synthetase			2		2: affected by thiols
ATF5	ATF4 response			2
DDIT3	ATF4 response			2
TRIB3	ATF4 response			2
CHAC1	ATF4 response			2
ASNS	ATF4 response			2
GPT2	ATF4 response			2
PSAT1	ATF4 response			2
MTHFD2	ATF4 response			2
SLC7A5	Cellular transporter			2
SLC3A2	Cellular transporter			2
HSPD1	Heat shock response			2
HSP90AA1	Heat shock response			2
HSP90AB1	Heat shock response			2
HSPH1	Heat shock response			2
CHORDC1	Heat shock response			2
BAG2	Heat shock response			1
HSPA8	Heat shock response			1
HMOX1	NRF2 response			2
ME1	NRF2 response			1
GSR	NRF2 response			1
GCLM	NRF2 response			1
NQO1	NRF2 response			1
PSMA1	UPS			1
PSMD1	UPS			1
UFD1	UPS			1
PSMB4	UPS			1
PSMD12	UPS			1
NPLOC4	UPS			1
PSMD14	UPS			1
ANP32E		Regulates tumor suppression, apoptosis, cell cycle progression, transcription	Primary cerebellar degeneration	1
PLAA		Predicted to enable ubiquitin binding activity		1
PALM3		Predicted to enable ATP binding activity; involved in Toll signaling pathway		1
SCPEP1		Ser carboxipeptidase	Neurodevelopmental Disorder With Midbrain And Hindbrain Malformations	1
BRF2		General activator of RNA polymerase III transcription		1
XPOT		Exportin; mediates the nuclear export of aminoacylated tRNAs		1
VCP		AAA ATPase	Frontotemporal dementia; ALS	1
CYB5R1				1
MYH3		Myosin heavy chain		1
NEFM		Neurofilament medium chain	Intellectual development disorder	1
ABRACL				1
PEG10		Retrotransposon-derived protein; paternally expressed imprinted gene		2
PCP4		Purkinje cell protein; modulator of calcium-binding by calmodulin		2
FLNC		Filamin (muscle-specific)	Myopathy	2
TNFRSF10B		TNF receptor		2
PPP1R15A		PP1 regulatory subunits		2
CBS		Cystathionine beta-synthetase	Homocystinuria	2
CBX4		E3 SUMO-protein ligase		2
ZFAND2A		Predicted to be involved in the UPS		2
RAB39A
TNC
TCF7L2
EIF5
SNCG
