# Supplementary material for: Chemical and Biological Mechanisms Relevant to the Rescue of MG-132-Treated Neurons by Cysteine
Source: Antioxidants (Basel). 2025 Jan 23;14(2):128. doi: 10.3390/antiox14020128 (PMC11851368; doi:10.3390/antiox14020128)
Supplement: Supplementary file 1 [file antioxidants-14-00128-s001.zip › Supplement_TempOSeq.xlsx]

## Sheet: compounds
Compound number in this data sheet	Compound abbreviation	Compound name	CAS number	SMILES	Supplier	Order number	Lot number	Compound form	Storage temperature of unsolved compound (powder, liquid, beats, etc)	Stock solvent	Stock concentration	Stock concentration unit	Stock aliquot storage
1	MG	MG-132	1211877-36-9	CC(C)C[C@@H](CC=O)NC(=O)[C@@H](CC(C)C)NC(=O)[C@H](CC(C)C)NC(=O)OCC1=CC=CC=C1	Selleckchem	S2619	N/A	powder	-20°C	DMSO	10	mM	-80°C
2	NAC	N-acetyl-L-cysteine	616-91-1	CC(=O)N[C@@H](CS)C(O)=O	Fluka Chemika	1039	292872190	powder	room temperature	medium	2	mM	No storage, made fresh on day of exposure
3	Cys	L-Cysteine hydrochloride	52-89-1	Cl[H].N[C@@H](CS)C(O)=O	Sigma	C1276-10G	N/A	powder	4°C	medium	2	mM	No storage, made fresh on day of exposure
4	GSH	L-Glutathione reduced	70-18-8	N[C@@H](CCC(=O)N[C@@H](CS)C(=O)NCC(O)=O)C(O)=O	Sigma-Aldrich	G4251-5G	SLBQ4892V	powder	-20°C	medium	2	mM	No storage, made fresh on day of exposure

## Sheet: metadata
Sample_ID	Compound 1	Compound 2	Sample type	Concentration 1	Concentration 1 unit	Concentration 2	Concentration 2 unit	Timepoint	Timepoint unit	Pre-exposure compound 1	Group ID	Pairing control	Run ID	Plate ID	Well	Paired replicates	Quality check passed	Comments
S_Cys_3h_1a_SP0254_P01_B05	Cys	N/A	Test	100	µM	N/A	N/A	3	h	N/A	Cys_3h	MG_0h	SP0254	P01	B05	1
S_Cys_3h_1b_SP0254_P01_D05	Cys	N/A	Test	100	µM	N/A	N/A	3	h	N/A	Cys_3h	MG_0h	SP0254	P01	D05	1
S_Cys_3h_2a_SP0254_P01_F05	Cys	N/A	Test	100	µM	N/A	N/A	3	h	N/A	Cys_3h	MG_0h	SP0254	P01	F05	2
S_Cys_3h_2b_SP0254_P03_C11	Cys	N/A	Test	100	µM	N/A	N/A	3	h	N/A	Cys_3h	MG_0h	SP0254	P03	C11	2
S_Cys_3h_3a_SP0254_P02_D05	Cys	N/A	Test	100	µM	N/A	N/A	3	h	N/A	Cys_3h	MG_0h	SP0254	P02	D05	3
S_Cys_3h_3b_SP0254_P02_F05	Cys	N/A	Test	100	µM	N/A	N/A	3	h	N/A	Cys_3h	MG_0h	SP0254	P02	F05	3
S_Cys_9h_1a_SP0254_P01_A05	Cys	N/A	Test	100	µM	N/A	N/A	9	h	N/A	Cys_9h	MG_0h	SP0254	P01	A05	1
S_Cys_9h_1b_SP0254_P01_C05	Cys	N/A	Test	100	µM	N/A	N/A	9	h	N/A	Cys_9h	MG_0h	SP0254	P01	C05	1
S_Cys_9h_2a_SP0254_P01_E05	Cys	N/A	Test	100	µM	N/A	N/A	9	h	N/A	Cys_9h	MG_0h	SP0254	P01	E05	2
S_Cys_9h_2b_SP0254_P02_A05	Cys	N/A	Test	100	µM	N/A	N/A	9	h	N/A	Cys_9h	MG_0h	SP0254	P02	A05	2
S_Cys_9h_3a_SP0254_P02_C05	Cys	N/A	Test	100	µM	N/A	N/A	9	h	N/A	Cys_9h	MG_0h	SP0254	P02	C05	3
S_Cys_9h_3b_SP0254_P02_E05	Cys	N/A	Test	100	µM	N/A	N/A	9	h	N/A	Cys_9h	MG_0h	SP0254	P02	E05	3
S_GSH_3h_1a_SP0254_P01_B03	GSH	N/A	Test	100	µM	N/A	N/A	3	h	N/A	GSH_3h	MG_0h	SP0254	P01	B03	1
S_GSH_3h_1b_SP0254_P01_D03	GSH	N/A	Test	100	µM	N/A	N/A	3	h	N/A	GSH_3h	MG_0h	SP0254	P01	D03	1
S_GSH_3h_2a_SP0254_P01_F03	GSH	N/A	Test	100	µM	N/A	N/A	3	h	N/A	GSH_3h	MG_0h	SP0254	P01	F03	2
S_GSH_3h_2b_SP0254_P03_C09	GSH	N/A	Test	100	µM	N/A	N/A	3	h	N/A	GSH_3h	MG_0h	SP0254	P03	C09	2
S_GSH_3h_3a_SP0254_P02_D03	GSH	N/A	Test	100	µM	N/A	N/A	3	h	N/A	GSH_3h	MG_0h	SP0254	P02	D03	3
S_GSH_3h_3b_SP0254_P02_F03	GSH	N/A	Test	100	µM	N/A	N/A	3	h	N/A	GSH_3h	MG_0h	SP0254	P02	F03	3
S_GSH_9h_1a_SP0254_P01_A03	GSH	N/A	Test	100	µM	N/A	N/A	9	h	N/A	GSH_9h	MG_0h	SP0254	P01	A03	1
S_GSH_9h_1b_SP0254_P01_C03	GSH	N/A	Test	100	µM	N/A	N/A	9	h	N/A	GSH_9h	MG_0h	SP0254	P01	C03	1
S_GSH_9h_2a_SP0254_P01_E03	GSH	N/A	Test	100	µM	N/A	N/A	9	h	N/A	GSH_9h	MG_0h	SP0254	P01	E03	2
S_GSH_9h_2b_SP0254_P02_A03	GSH	N/A	Test	100	µM	N/A	N/A	9	h	N/A	GSH_9h	MG_0h	SP0254	P02	A03	2
S_GSH_9h_3a_SP0254_P02_C03	GSH	N/A	Test	100	µM	N/A	N/A	9	h	N/A	GSH_9h	MG_0h	SP0254	P02	C03	3
S_GSH_9h_3b_SP0254_P02_E03	GSH	N/A	Test	100	µM	N/A	N/A	9	h	N/A	GSH_9h	MG_0h	SP0254	P02	E03	3
S_MAQC_P1_SP0254_P01_G01	N/A	N/A	MAQC	N/A	N/A	N/A	N/A	N/A	N/A	N/A	MAQC	MG_0h	SP0254	P01	G01	1
S_MAQC_P2_SP0254_P02_G12	N/A	N/A	MAQC	N/A	N/A	N/A	N/A	N/A	N/A	N/A	MAQC	MG_0h	SP0254	P02	G12	1
S_MAQC_P3_1_SP0254_P03_G06	N/A	N/A	MAQC	N/A	N/A	N/A	N/A	N/A	N/A	N/A	MAQC	MG_0h	SP0254	P03	G06	1
S_MAQC_P3_2_SP0254_P03_H06	N/A	N/A	MAQC	N/A	N/A	N/A	N/A	N/A	N/A	N/A	MAQC	MG_0h	SP0254	P03	H06	1
S_MG1h_Cys_3h_1a_SP0254_P01_B10	MG	Cys	Test	0.1	µM	100	µM	3	h	1	1 h MG + Cys_3h	MG_0h	SP0254	P01	B10	1		This sample was pre-treated with compound 1 for the indicated time, before the compound 2 was added
S_MG1h_Cys_3h_1b_SP0254_P01_D10	MG	Cys	Test	0.1	µM	100	µM	3	h	1	1 h MG + Cys_3h	MG_0h	SP0254	P01	D10	1		This sample was pre-treated with compound 1 for the indicated time, before the compound 2 was added
S_MG1h_Cys_3h_2a_SP0254_P01_F10	MG	Cys	Test	0.1	µM	100	µM	3	h	1	1 h MG + Cys_3h	MG_0h	SP0254	P01	F10	2		This sample was pre-treated with compound 1 for the indicated time, before the compound 2 was added
S_MG1h_Cys_3h_2b_SP0254_P03_D11	MG	Cys	Test	0.1	µM	100	µM	3	h	1	1 h MG + Cys_3h	MG_0h	SP0254	P03	D11	2		This sample was pre-treated with compound 1 for the indicated time, before the compound 2 was added
S_MG1h_Cys_3h_3a_SP0254_P02_D10	MG	Cys	Test	0.1	µM	100	µM	3	h	1	1 h MG + Cys_3h	MG_0h	SP0254	P02	D10	3		This sample was pre-treated with compound 1 for the indicated time, before the compound 2 was added
S_MG1h_Cys_3h_3b_SP0254_P02_F10	MG	Cys	Test	0.1	µM	100	µM	3	h	1	1 h MG + Cys_3h	MG_0h	SP0254	P02	F10	3		This sample was pre-treated with compound 1 for the indicated time, before the compound 2 was added
S_MG1h_Cys_9h_1a_SP0254_P01_A10	MG	Cys	Test	0.1	µM	100	µM	9	h	1	1 h MG + Cys_9h	MG_0h	SP0254	P01	A10	1		This sample was pre-treated with compound 1 for the indicated time, before the compound 2 was added
S_MG1h_Cys_9h_1b_SP0254_P01_C10	MG	Cys	Test	0.1	µM	100	µM	9	h	1	1 h MG + Cys_9h	MG_0h	SP0254	P01	C10	1		This sample was pre-treated with compound 1 for the indicated time, before the compound 2 was added
S_MG1h_Cys_9h_2a_SP0254_P01_E10	MG	Cys	Test	0.1	µM	100	µM	9	h	1	1 h MG + Cys_9h	MG_0h	SP0254	P01	E10	2		This sample was pre-treated with compound 1 for the indicated time, before the compound 2 was added
S_MG1h_Cys_9h_2b_SP0254_P02_A10	MG	Cys	Test	0.1	µM	100	µM	9	h	1	1 h MG + Cys_9h	MG_0h	SP0254	P02	A10	2		This sample was pre-treated with compound 1 for the indicated time, before the compound 2 was added
S_MG1h_Cys_9h_3a_SP0254_P02_C10	MG	Cys	Test	0.1	µM	100	µM	9	h	1	1 h MG + Cys_9h	MG_0h	SP0254	P02	C10	3		This sample was pre-treated with compound 1 for the indicated time, before the compound 2 was added
S_MG1h_Cys_9h_3b_SP0254_P02_E10	MG	Cys	Test	0.1	µM	100	µM	9	h	1	1 h MG + Cys_9h	MG_0h	SP0254	P02	E10	3		This sample was pre-treated with compound 1 for the indicated time, before the compound 2 was added
S_MG6h_Cys_9h_1a_SP0254_P01_G04	MG	Cys	Test	0.1	µM	100	µM	9	h	6	6 h MG + Cys_9h	MG_0h	SP0254	P01	G04	1	internal QC not passed	Library size = 13675 ; This sample was pre-treated with compound 1 for the indicated time, before the compound 2 was added
S_MG6h_Cys_9h_1b_SP0254_P01_G07	MG	Cys	Test	0.1	µM	100	µM	9	h	6	6 h MG + Cys_9h	MG_0h	SP0254	P01	G07	1		This sample was pre-treated with compound 1 for the indicated time, before the compound 2 was added
S_MG6h_Cys_9h_2a_SP0254_P01_G10	MG	Cys	Test	0.1	µM	100	µM	9	h	6	6 h MG + Cys_9h	MG_0h	SP0254	P01	G10	2		This sample was pre-treated with compound 1 for the indicated time, before the compound 2 was added
S_MG6h_Cys_9h_2b_SP0254_P02_G04	MG	Cys	Test	0.1	µM	100	µM	9	h	6	6 h MG + Cys_9h	MG_0h	SP0254	P02	G04	2		This sample was pre-treated with compound 1 for the indicated time, before the compound 2 was added
S_MG6h_Cys_9h_3a_SP0254_P02_G07	MG	Cys	Test	0.1	µM	100	µM	9	h	6	6 h MG + Cys_9h	MG_0h	SP0254	P02	G07	3		This sample was pre-treated with compound 1 for the indicated time, before the compound 2 was added
S_MG6h_Cys_9h_3b_SP0254_P02_G10	MG	Cys	Test	0.1	µM	100	µM	9	h	6	6 h MG + Cys_9h	MG_0h	SP0254	P02	G10	3		This sample was pre-treated with compound 1 for the indicated time, before the compound 2 was added
S_MG6h_Cys_12h_1a_SP0254_P01_G03	MG	Cys	Test	0.1	µM	100	µM	12	h	6	6 h MG + Cys_12h	MG_0h	SP0254	P01	G03	1		This sample was pre-treated with compound 1 for the indicated time, before the compound 2 was added
S_MG6h_Cys_12h_1b_SP0254_P01_G06	MG	Cys	Test	0.1	µM	100	µM	12	h	6	6 h MG + Cys_12h	MG_0h	SP0254	P01	G06	1		This sample was pre-treated with compound 1 for the indicated time, before the compound 2 was added
S_MG6h_Cys_12h_2a_SP0254_P01_G09	MG	Cys	Test	0.1	µM	100	µM	12	h	6	6 h MG + Cys_12h	MG_0h	SP0254	P01	G09	2		This sample was pre-treated with compound 1 for the indicated time, before the compound 2 was added
S_MG6h_Cys_12h_2b_SP0254_P02_G03	MG	Cys	Test	0.1	µM	100	µM	12	h	6	6 h MG + Cys_12h	MG_0h	SP0254	P02	G03	2		This sample was pre-treated with compound 1 for the indicated time, before the compound 2 was added
S_MG6h_Cys_12h_3a_SP0254_P02_G06	MG	Cys	Test	0.1	µM	100	µM	12	h	6	6 h MG + Cys_12h	MG_0h	SP0254	P02	G06	3		This sample was pre-treated with compound 1 for the indicated time, before the compound 2 was added
S_MG6h_Cys_12h_3b_SP0254_P02_G09	MG	Cys	Test	0.1	µM	100	µM	12	h	6	6 h MG + Cys_12h	MG_0h	SP0254	P02	G09	3		This sample was pre-treated with compound 1 for the indicated time, before the compound 2 was added
S_MG6h_Cys_15h_1a_SP0254_P01_G02	MG	Cys	Test	0.1	µM	100	µM	15	h	6	6 h MG + Cys_15h	MG_0h	SP0254	P01	G02	1		This sample was pre-treated with compound 1 for the indicated time, before the compound 2 was added
S_MG6h_Cys_15h_1b_SP0254_P01_G05	MG	Cys	Test	0.1	µM	100	µM	15	h	6	6 h MG + Cys_15h	MG_0h	SP0254	P01	G05	1		This sample was pre-treated with compound 1 for the indicated time, before the compound 2 was added
S_MG6h_Cys_15h_2a_SP0254_P01_G08	MG	Cys	Test	0.1	µM	100	µM	15	h	6	6 h MG + Cys_15h	MG_0h	SP0254	P01	G08	2		This sample was pre-treated with compound 1 for the indicated time, before the compound 2 was added
S_MG6h_Cys_15h_2b_SP0254_P02_G02	MG	Cys	Test	0.1	µM	100	µM	15	h	6	6 h MG + Cys_15h	MG_0h	SP0254	P02	G02	2		This sample was pre-treated with compound 1 for the indicated time, before the compound 2 was added
S_MG6h_Cys_15h_3a_SP0254_P02_G05	MG	Cys	Test	0.1	µM	100	µM	15	h	6	6 h MG + Cys_15h	MG_0h	SP0254	P02	G05	3		This sample was pre-treated with compound 1 for the indicated time, before the compound 2 was added
S_MG6h_Cys_15h_3b_SP0254_P02_G08	MG	Cys	Test	0.1	µM	100	µM	15	h	6	6 h MG + Cys_15h	MG_0h	SP0254	P02	G08	3		This sample was pre-treated with compound 1 for the indicated time, before the compound 2 was added
S_MG_0h_1a1_SP0254_P01_A11	DMSO	N/A	Control	0.1	%	N/A	N/A	0	h	N/A	MG_0h	MG_0h	SP0254	P01	A11	1
S_MG_0h_1a2_SP0254_P01_B11	DMSO	N/A	Control	0.1	%	N/A	N/A	0	h	N/A	MG_0h	MG_0h	SP0254	P01	B11	1
S_MG_0h_1b1_SP0254_P01_C11	DMSO	N/A	Control	0.1	%	N/A	N/A	0	h	N/A	MG_0h	MG_0h	SP0254	P01	C11	1
S_MG_0h_1b2_SP0254_P01_D11	DMSO	N/A	Control	0.1	%	N/A	N/A	0	h	N/A	MG_0h	MG_0h	SP0254	P01	D11	1
S_MG_0h_2a1_SP0254_P01_E11	DMSO	N/A	Control	0.1	%	N/A	N/A	0	h	N/A	MG_0h	MG_0h	SP0254	P01	E11	2
S_MG_0h_2a2_SP0254_P01_F11	DMSO	N/A	Control	0.1	%	N/A	N/A	0	h	N/A	MG_0h	MG_0h	SP0254	P01	F11	2
S_MG_0h_2b1_SP0254_P02_A11	DMSO	N/A	Control	0.1	%	N/A	N/A	0	h	N/A	MG_0h	MG_0h	SP0254	P02	A11	2
S_MG_0h_2b2_SP0254_P03_D12	DMSO	N/A	Control	0.1	%	N/A	N/A	0	h	N/A	MG_0h	MG_0h	SP0254	P03	D12	2
S_MG_0h_3a1_SP0254_P02_C11	DMSO	N/A	Control	0.1	%	N/A	N/A	0	h	N/A	MG_0h	MG_0h	SP0254	P02	C11	3
S_MG_0h_3a2_SP0254_P02_D11	DMSO	N/A	Control	0.1	%	N/A	N/A	0	h	N/A	MG_0h	MG_0h	SP0254	P02	D11	3
S_MG_0h_3b1_SP0254_P02_E11	DMSO	N/A	Control	0.1	%	N/A	N/A	0	h	N/A	MG_0h	MG_0h	SP0254	P02	E11	3
S_MG_0h_3b2_SP0254_P02_F11	DMSO	N/A	Control	0.1	%	N/A	N/A	0	h	N/A	MG_0h	MG_0h	SP0254	P02	F11	3
S_MG_3h_1a_SP0254_P01_B02	MG	N/A	Test	0.1	µM	N/A	N/A	3	h	N/A	MG_3h	MG_0h	SP0254	P01	B02	1
S_MG_3h_1b_SP0254_P01_D02	MG	N/A	Test	0.1	µM	N/A	N/A	3	h	N/A	MG_3h	MG_0h	SP0254	P01	D02	1
S_MG_3h_2a_SP0254_P01_F02	MG	N/A	Test	0.1	µM	N/A	N/A	3	h	N/A	MG_3h	MG_0h	SP0254	P01	F02	2
S_MG_3h_2b_SP0254_P03_C08	MG	N/A	Test	0.1	µM	N/A	N/A	3	h	N/A	MG_3h	MG_0h	SP0254	P03	C08	2
S_MG_3h_3a_SP0254_P02_D02	MG	N/A	Test	0.1	µM	N/A	N/A	3	h	N/A	MG_3h	MG_0h	SP0254	P02	D02	3
S_MG_3h_3b_SP0254_P02_F02	MG	N/A	Test	0.1	µM	N/A	N/A	3	h	N/A	MG_3h	MG_0h	SP0254	P02	F02	3
S_MG_6h_1a_SP0254_P01_H03	MG	N/A	Test	0.1	µM	N/A	N/A	6	h	N/A	MG_6h	MG_0h	SP0254	P01	H03	1
S_MG_6h_1b_SP0254_P01_H07	MG	N/A	Test	0.1	µM	N/A	N/A	6	h	N/A	MG_6h	MG_0h	SP0254	P01	H07	1
S_MG_6h_2a_SP0254_P01_G11	MG	N/A	Test	0.1	µM	N/A	N/A	6	h	N/A	MG_6h	MG_0h	SP0254	P01	G11	2
S_MG_6h_2b_SP0254_P02_H03	MG	N/A	Test	0.1	µM	N/A	N/A	6	h	N/A	MG_6h	MG_0h	SP0254	P02	H03	2
S_MG_6h_3a_SP0254_P02_H07	MG	N/A	Test	0.1	µM	N/A	N/A	6	h	N/A	MG_6h	MG_0h	SP0254	P02	H07	3
S_MG_6h_3b_SP0254_P02_G11	MG	N/A	Test	0.1	µM	N/A	N/A	6	h	N/A	MG_6h	MG_0h	SP0254	P02	G11	3
S_MG_9h_1a_SP0254_P01_A02	MG	N/A	Test	0.1	µM	N/A	N/A	9	h	N/A	MG_9h	MG_0h	SP0254	P01	A02	1
S_MG_9h_1b_SP0254_P01_C02	MG	N/A	Test	0.1	µM	N/A	N/A	9	h	N/A	MG_9h	MG_0h	SP0254	P01	C02	1
S_MG_9h_2a_SP0254_P01_E02	MG	N/A	Test	0.1	µM	N/A	N/A	9	h	N/A	MG_9h	MG_0h	SP0254	P01	E02	2
S_MG_9h_2b_SP0254_P02_A02	MG	N/A	Test	0.1	µM	N/A	N/A	9	h	N/A	MG_9h	MG_0h	SP0254	P02	A02	2
S_MG_9h_3a_SP0254_P02_C02	MG	N/A	Test	0.1	µM	N/A	N/A	9	h	N/A	MG_9h	MG_0h	SP0254	P02	C02	3
S_MG_9h_3b_SP0254_P02_E02	MG	N/A	Test	0.1	µM	N/A	N/A	9	h	N/A	MG_9h	MG_0h	SP0254	P02	E02	3
S_MG_12h_1a_SP0254_P01_H02	MG	N/A	Test	0.1	µM	N/A	N/A	12	h	N/A	MG_12h	MG_0h	SP0254	P01	H02	1
S_MG_12h_1b_SP0254_P01_H06	MG	N/A	Test	0.1	µM	N/A	N/A	12	h	N/A	MG_12h	MG_0h	SP0254	P01	H06	1
S_MG_12h_2a_SP0254_P01_H10	MG	N/A	Test	0.1	µM	N/A	N/A	12	h	N/A	MG_12h	MG_0h	SP0254	P01	H10	2
S_MG_12h_2b_SP0254_P02_H02	MG	N/A	Test	0.1	µM	N/A	N/A	12	h	N/A	MG_12h	MG_0h	SP0254	P02	H02	2
S_MG_12h_3a_SP0254_P02_H06	MG	N/A	Test	0.1	µM	N/A	N/A	12	h	N/A	MG_12h	MG_0h	SP0254	P02	H06	3
S_MG_12h_3b_SP0254_P02_H10	MG	N/A	Test	0.1	µM	N/A	N/A	12	h	N/A	MG_12h	MG_0h	SP0254	P02	H10	3
S_MG_15h_1a_SP0254_P01_H01	MG	N/A	Test	0.1	µM	N/A	N/A	15	h	N/A	MG_15h	MG_0h	SP0254	P01	H01	1
S_MG_15h_1b_SP0254_P01_H05	MG	N/A	Test	0.1	µM	N/A	N/A	15	h	N/A	MG_15h	MG_0h	SP0254	P01	H05	1
S_MG_15h_2a_SP0254_P01_H09	MG	N/A	Test	0.1	µM	N/A	N/A	15	h	N/A	MG_15h	MG_0h	SP0254	P01	H09	2
S_MG_15h_2b_SP0254_P02_H12	MG	N/A	Test	0.1	µM	N/A	N/A	15	h	N/A	MG_15h	MG_0h	SP0254	P02	H12	2
S_MG_15h_3a_SP0254_P02_H05	MG	N/A	Test	0.1	µM	N/A	N/A	15	h	N/A	MG_15h	MG_0h	SP0254	P02	H05	3
S_MG_15h_3b_SP0254_P02_H09	MG	N/A	Test	0.1	µM	N/A	N/A	15	h	N/A	MG_15h	MG_0h	SP0254	P02	H09	3
S_MG_18h_1a_SP0254_P01_H04	MG	N/A	Test	0.1	µM	N/A	N/A	18	h	N/A	MG_18h	MG_0h	SP0254	P01	H04	1
S_MG_18h_1b_SP0254_P01_H08	MG	N/A	Test	0.1	µM	N/A	N/A	18	h	N/A	MG_18h	MG_0h	SP0254	P01	H08	1
S_MG_18h_2a_SP0254_P01_H11	MG	N/A	Test	0.1	µM	N/A	N/A	18	h	N/A	MG_18h	MG_0h	SP0254	P01	H11	2
S_MG_18h_2b_SP0254_P02_H04	MG	N/A	Test	0.1	µM	N/A	N/A	18	h	N/A	MG_18h	MG_0h	SP0254	P02	H04	2
S_MG_18h_3a_SP0254_P02_H08	MG	N/A	Test	0.1	µM	N/A	N/A	18	h	N/A	MG_18h	MG_0h	SP0254	P02	H08	3
S_MG_18h_3b_SP0254_P02_H11	MG	N/A	Test	0.1	µM	N/A	N/A	18	h	N/A	MG_18h	MG_0h	SP0254	P02	H11	3
S_MG_Cys1_10_3h_1a_SP0254_P01_B09	MG	Cys	Test	0.1	µM	1	µM	3	h	N/A	MG + Cys 1:10_3h	MG_0h	SP0254	P01	B09	1		The 2 compounds were pre-incubated for 1 h at RT prior to the addition to the cells
S_MG_Cys1_10_3h_1b_SP0254_P01_D09	MG	Cys	Test	0.1	µM	1	µM	3	h	N/A	MG + Cys 1:10_3h	MG_0h	SP0254	P01	D09	1		The 2 compounds were pre-incubated for 1 h at RT prior to the addition to the cells
S_MG_Cys1_10_3h_2a_SP0254_P01_F09	MG	Cys	Test	0.1	µM	1	µM	3	h	N/A	MG + Cys 1:10_3h	MG_0h	SP0254	P01	F09	2		The 2 compounds were pre-incubated for 1 h at RT prior to the addition to the cells
S_MG_Cys1_10_3h_2b_SP0254_P03_D10	MG	Cys	Test	0.1	µM	1	µM	3	h	N/A	MG + Cys 1:10_3h	MG_0h	SP0254	P03	D10	2		The 2 compounds were pre-incubated for 1 h at RT prior to the addition to the cells
S_MG_Cys1_10_3h_3a_SP0254_P02_D09	MG	Cys	Test	0.1	µM	1	µM	3	h	N/A	MG + Cys 1:10_3h	MG_0h	SP0254	P02	D09	3		The 2 compounds were pre-incubated for 1 h at RT prior to the addition to the cells
S_MG_Cys1_10_3h_3b_SP0254_P02_F09	MG	Cys	Test	0.1	µM	1	µM	3	h	N/A	MG + Cys 1:10_3h	MG_0h	SP0254	P02	F09	3		The 2 compounds were pre-incubated for 1 h at RT prior to the addition to the cells
S_MG_Cys1_10_9h_1a_SP0254_P01_A09	MG	Cys	Test	0.1	µM	1	µM	9	h	N/A	MG + Cys 1:10_9h	MG_0h	SP0254	P01	A09	1		The 2 compounds were pre-incubated for 1 h at RT prior to the addition to the cells
S_MG_Cys1_10_9h_1b_SP0254_P01_C09	MG	Cys	Test	0.1	µM	1	µM	9	h	N/A	MG + Cys 1:10_9h	MG_0h	SP0254	P01	C09	1		The 2 compounds were pre-incubated for 1 h at RT prior to the addition to the cells
S_MG_Cys1_10_9h_2a_SP0254_P01_E09	MG	Cys	Test	0.1	µM	1	µM	9	h	N/A	MG + Cys 1:10_9h	MG_0h	SP0254	P01	E09	2		The 2 compounds were pre-incubated for 1 h at RT prior to the addition to the cells
S_MG_Cys1_10_9h_2b_SP0254_P02_A09	MG	Cys	Test	0.1	µM	1	µM	9	h	N/A	MG + Cys 1:10_9h	MG_0h	SP0254	P02	A09	2		The 2 compounds were pre-incubated for 1 h at RT prior to the addition to the cells
S_MG_Cys1_10_9h_3a_SP0254_P02_C09	MG	Cys	Test	0.1	µM	1	µM	9	h	N/A	MG + Cys 1:10_9h	MG_0h	SP0254	P02	C09	3		The 2 compounds were pre-incubated for 1 h at RT prior to the addition to the cells
S_MG_Cys1_10_9h_3b_SP0254_P02_E09	MG	Cys	Test	0.1	µM	1	µM	9	h	N/A	MG + Cys 1:10_9h	MG_0h	SP0254	P02	E09	3		The 2 compounds were pre-incubated for 1 h at RT prior to the addition to the cells
S_MG_Cys_3h_1a_SP0254_P01_B08	MG	Cys	Test	0.1	µM	100	µM	3	h	N/A	MG + Cys_3h	MG_0h	SP0254	P01	B08	1		The 2 compounds were pre-incubated for 1 h at RT prior to the addition to the cells
S_MG_Cys_3h_1b_SP0254_P01_D08	MG	Cys	Test	0.1	µM	100	µM	3	h	N/A	MG + Cys_3h	MG_0h	SP0254	P01	D08	1		The 2 compounds were pre-incubated for 1 h at RT prior to the addition to the cells
S_MG_Cys_3h_2a_SP0254_P01_F08	MG	Cys	Test	0.1	µM	100	µM	3	h	N/A	MG + Cys_3h	MG_0h	SP0254	P01	F08	2		The 2 compounds were pre-incubated for 1 h at RT prior to the addition to the cells
S_MG_Cys_3h_2b_SP0254_P03_D09	MG	Cys	Test	0.1	µM	100	µM	3	h	N/A	MG + Cys_3h	MG_0h	SP0254	P03	D09	2		The 2 compounds were pre-incubated for 1 h at RT prior to the addition to the cells
S_MG_Cys_3h_3a_SP0254_P02_D08	MG	Cys	Test	0.1	µM	100	µM	3	h	N/A	MG + Cys_3h	MG_0h	SP0254	P02	D08	3		The 2 compounds were pre-incubated for 1 h at RT prior to the addition to the cells
S_MG_Cys_3h_3b_SP0254_P02_F08	MG	Cys	Test	0.1	µM	100	µM	3	h	N/A	MG + Cys_3h	MG_0h	SP0254	P02	F08	3		The 2 compounds were pre-incubated for 1 h at RT prior to the addition to the cells
S_MG_Cys_9h_1a_SP0254_P01_A08	MG	Cys	Test	0.1	µM	100	µM	9	h	N/A	MG + Cys_9h	MG_0h	SP0254	P01	A08	1		The 2 compounds were pre-incubated for 1 h at RT prior to the addition to the cells
S_MG_Cys_9h_1b_SP0254_P01_C08	MG	Cys	Test	0.1	µM	100	µM	9	h	N/A	MG + Cys_9h	MG_0h	SP0254	P01	C08	1		The 2 compounds were pre-incubated for 1 h at RT prior to the addition to the cells
S_MG_Cys_9h_2a_SP0254_P01_E08	MG	Cys	Test	0.1	µM	100	µM	9	h	N/A	MG + Cys_9h	MG_0h	SP0254	P01	E08	2		The 2 compounds were pre-incubated for 1 h at RT prior to the addition to the cells
S_MG_Cys_9h_2b_SP0254_P02_A08	MG	Cys	Test	0.1	µM	100	µM	9	h	N/A	MG + Cys_9h	MG_0h	SP0254	P02	A08	2		The 2 compounds were pre-incubated for 1 h at RT prior to the addition to the cells
S_MG_Cys_9h_3a_SP0254_P02_C08	MG	Cys	Test	0.1	µM	100	µM	9	h	N/A	MG + Cys_9h	MG_0h	SP0254	P02	C08	3		The 2 compounds were pre-incubated for 1 h at RT prior to the addition to the cells
S_MG_Cys_9h_3b_SP0254_P02_E08	MG	Cys	Test	0.1	µM	100	µM	9	h	N/A	MG + Cys_9h	MG_0h	SP0254	P02	E08	3		The 2 compounds were pre-incubated for 1 h at RT prior to the addition to the cells
S_MG_GSH_3h_1a_SP0254_P01_B06	MG	GSH	Test	0.1	µM	100	µM	3	h	N/A	MG + GSH_3h	MG_0h	SP0254	P01	B06	1		The 2 compounds were pre-incubated for 1 h at RT prior to the addition to the cells
S_MG_GSH_3h_1b_SP0254_P01_D06	MG	GSH	Test	0.1	µM	100	µM	3	h	N/A	MG + GSH_3h	MG_0h	SP0254	P01	D06	1		The 2 compounds were pre-incubated for 1 h at RT prior to the addition to the cells
S_MG_GSH_3h_2a_SP0254_P01_F06	MG	GSH	Test	0.1	µM	100	µM	3	h	N/A	MG + GSH_3h	MG_0h	SP0254	P01	F06	2		The 2 compounds were pre-incubated for 1 h at RT prior to the addition to the cells
S_MG_GSH_3h_2b_SP0254_P03_C12	MG	GSH	Test	0.1	µM	100	µM	3	h	N/A	MG + GSH_3h	MG_0h	SP0254	P03	C12	2		The 2 compounds were pre-incubated for 1 h at RT prior to the addition to the cells
S_MG_GSH_3h_3a_SP0254_P02_D06	MG	GSH	Test	0.1	µM	100	µM	3	h	N/A	MG + GSH_3h	MG_0h	SP0254	P02	D06	3		The 2 compounds were pre-incubated for 1 h at RT prior to the addition to the cells
S_MG_GSH_3h_3b_SP0254_P02_F06	MG	GSH	Test	0.1	µM	100	µM	3	h	N/A	MG + GSH_3h	MG_0h	SP0254	P02	F06	3		The 2 compounds were pre-incubated for 1 h at RT prior to the addition to the cells
S_MG_GSH_9h_1a_SP0254_P01_A06	MG	GSH	Test	0.1	µM	100	µM	9	h	N/A	MG + GSH_9h	MG_0h	SP0254	P01	A06	1		The 2 compounds were pre-incubated for 1 h at RT prior to the addition to the cells
S_MG_GSH_9h_1b_SP0254_P01_C06	MG	GSH	Test	0.1	µM	100	µM	9	h	N/A	MG + GSH_9h	MG_0h	SP0254	P01	C06	1		The 2 compounds were pre-incubated for 1 h at RT prior to the addition to the cells
S_MG_GSH_9h_2a_SP0254_P01_E06	MG	GSH	Test	0.1	µM	100	µM	9	h	N/A	MG + GSH_9h	MG_0h	SP0254	P01	E06	2		The 2 compounds were pre-incubated for 1 h at RT prior to the addition to the cells
S_MG_GSH_9h_2b_SP0254_P02_A06	MG	GSH	Test	0.1	µM	100	µM	9	h	N/A	MG + GSH_9h	MG_0h	SP0254	P02	A06	2		The 2 compounds were pre-incubated for 1 h at RT prior to the addition to the cells
S_MG_GSH_9h_3a_SP0254_P02_C06	MG	GSH	Test	0.1	µM	100	µM	9	h	N/A	MG + GSH_9h	MG_0h	SP0254	P02	C06	3		The 2 compounds were pre-incubated for 1 h at RT prior to the addition to the cells
S_MG_GSH_9h_3b_SP0254_P02_E06	MG	GSH	Test	0.1	µM	100	µM	9	h	N/A	MG + GSH_9h	MG_0h	SP0254	P02	E06	3		The 2 compounds were pre-incubated for 1 h at RT prior to the addition to the cells
S_MG_NAC_3h_1a_SP0254_P01_B07	MG	NAC	Test	0.1	µM	100	µM	3	h	N/A	MG + NAC_3h	MG_0h	SP0254	P01	B07	1		The 2 compounds were pre-incubated for 1 h at RT prior to the addition to the cells
S_MG_NAC_3h_1b_SP0254_P01_D07	MG	NAC	Test	0.1	µM	100	µM	3	h	N/A	MG + NAC_3h	MG_0h	SP0254	P01	D07	1		The 2 compounds were pre-incubated for 1 h at RT prior to the addition to the cells
S_MG_NAC_3h_2a_SP0254_P01_F07	MG	NAC	Test	0.1	µM	100	µM	3	h	N/A	MG + NAC_3h	MG_0h	SP0254	P01	F07	2		The 2 compounds were pre-incubated for 1 h at RT prior to the addition to the cells
S_MG_NAC_3h_2b_SP0254_P03_D08	MG	NAC	Test	0.1	µM	100	µM	3	h	N/A	MG + NAC_3h	MG_0h	SP0254	P03	D08	2		The 2 compounds were pre-incubated for 1 h at RT prior to the addition to the cells
S_MG_NAC_3h_3a_SP0254_P02_D07	MG	NAC	Test	0.1	µM	100	µM	3	h	N/A	MG + NAC_3h	MG_0h	SP0254	P02	D07	3		The 2 compounds were pre-incubated for 1 h at RT prior to the addition to the cells
S_MG_NAC_3h_3b_SP0254_P02_F07	MG	NAC	Test	0.1	µM	100	µM	3	h	N/A	MG + NAC_3h	MG_0h	SP0254	P02	F07	3		The 2 compounds were pre-incubated for 1 h at RT prior to the addition to the cells
S_MG_NAC_9h_1a_SP0254_P01_A07	MG	NAC	Test	0.1	µM	100	µM	9	h	N/A	MG + NAC_9h	MG_0h	SP0254	P01	A07	1		The 2 compounds were pre-incubated for 1 h at RT prior to the addition to the cells
S_MG_NAC_9h_1b_SP0254_P01_C07	MG	NAC	Test	0.1	µM	100	µM	9	h	N/A	MG + NAC_9h	MG_0h	SP0254	P01	C07	1		The 2 compounds were pre-incubated for 1 h at RT prior to the addition to the cells
S_MG_NAC_9h_2a_SP0254_P01_E07	MG	NAC	Test	0.1	µM	100	µM	9	h	N/A	MG + NAC_9h	MG_0h	SP0254	P01	E07	2		The 2 compounds were pre-incubated for 1 h at RT prior to the addition to the cells
S_MG_NAC_9h_2b_SP0254_P02_A07	MG	NAC	Test	0.1	µM	100	µM	9	h	N/A	MG + NAC_9h	MG_0h	SP0254	P02	A07	2		The 2 compounds were pre-incubated for 1 h at RT prior to the addition to the cells
S_MG_NAC_9h_3a_SP0254_P02_C07	MG	NAC	Test	0.1	µM	100	µM	9	h	N/A	MG + NAC_9h	MG_0h	SP0254	P02	C07	3		The 2 compounds were pre-incubated for 1 h at RT prior to the addition to the cells
S_MG_NAC_9h_3b_SP0254_P02_E07	MG	NAC	Test	0.1	µM	100	µM	9	h	N/A	MG + NAC_9h	MG_0h	SP0254	P02	E07	3		The 2 compounds were pre-incubated for 1 h at RT prior to the addition to the cells
S_NAC_3h_1a_SP0254_P01_B04	NAC	N/A	Test	100	µM	N/A	N/A	3	h	N/A	NAC_3h	MG_0h	SP0254	P01	B04	1
S_NAC_3h_1b_SP0254_P01_D04	NAC	N/A	Test	100	µM	N/A	N/A	3	h	N/A	NAC_3h	MG_0h	SP0254	P01	D04	1
S_NAC_3h_2a_SP0254_P01_F04	NAC	N/A	Test	100	µM	N/A	N/A	3	h	N/A	NAC_3h	MG_0h	SP0254	P01	F04	2
S_NAC_3h_2b_SP0254_P03_C10	NAC	N/A	Test	100	µM	N/A	N/A	3	h	N/A	NAC_3h	MG_0h	SP0254	P03	C10	2
S_NAC_3h_3a_SP0254_P02_D04	NAC	N/A	Test	100	µM	N/A	N/A	3	h	N/A	NAC_3h	MG_0h	SP0254	P02	D04	3
S_NAC_3h_3b_SP0254_P02_F04	NAC	N/A	Test	100	µM	N/A	N/A	3	h	N/A	NAC_3h	MG_0h	SP0254	P02	F04	3
S_NAC_9h_1a_SP0254_P01_A04	NAC	N/A	Test	100	µM	N/A	N/A	9	h	N/A	NAC_9h	MG_0h	SP0254	P01	A04	1
S_NAC_9h_1b_SP0254_P01_C04	NAC	N/A	Test	100	µM	N/A	N/A	9	h	N/A	NAC_9h	MG_0h	SP0254	P01	C04	1
S_NAC_9h_2a_SP0254_P01_E04	NAC	N/A	Test	100	µM	N/A	N/A	9	h	N/A	NAC_9h	MG_0h	SP0254	P01	E04	2
S_NAC_9h_2b_SP0254_P02_A04	NAC	N/A	Test	100	µM	N/A	N/A	9	h	N/A	NAC_9h	MG_0h	SP0254	P02	A04	2
S_NAC_9h_3a_SP0254_P02_C04	NAC	N/A	Test	100	µM	N/A	N/A	9	h	N/A	NAC_9h	MG_0h	SP0254	P02	C04	3
S_NAC_9h_3b_SP0254_P02_E04	NAC	N/A	Test	100	µM	N/A	N/A	9	h	N/A	NAC_9h	MG_0h	SP0254	P02	E04	3

## Sheet: counts
Probe_ID	S_1_3h_RA_SP0254_P03_D03	S_1_5h_RA_SP0254_P03_C03	S_1_7h_DFO_RA_SP0254_P03_A03	S_1_7h_DFO_SP0254_P03_H02	S_1_7h_K1_SP0254_P03_E03	S_1_7h_K2_SP0254_P03_F03	S_1_7h_RA_SP0254_P03_F05	S_2_3h_RA_SP0254_P03_C04	S_2_5h_RA_SP0254_P03_G05	S_2_7h_DFO_RA_SP0254_P03_H03	S_2_7h_DFO_SP0254_P03_G03	S_2_7h_K1_SP0254_P03_D04	S_2_7h_K2_SP0254_P03_E04	S_2_7h_RA_SP0254_P03_A04	S_3_3h_RA_SP0254_P03_H05	S_3_5h_RA_SP0254_P03_A05	S_3_7h_DFO_RA_SP0254_P03_G04	S_3_7h_DFO_SP0254_P03_F04	S_3_7h_K1_SP0254_P03_C05	S_3_7h_K2_SP0254_P03_D05	S_3_7h_RA_SP0254_P03_H04	S_4_3h_RA_SP0254_P03_E02	S_4_5h_RA_SP0254_P03_D02	S_4_7h_DFO_RA_SP0254_P03_E05	S_4_7h_DFO_SP0254_P03_A02	S_4_7h_K1_SP0254_P03_F02	S_4_7h_K2_SP0254_P03_G02	S_4_7h_RA_SP0254_P03_C02	S_Cys_3h_1a_SP0254_P01_B05	S_Cys_3h_1b_SP0254_P01_D05	S_Cys_3h_2a_SP0254_P01_F05	S_Cys_3h_2b_SP0254_P03_C11	S_Cys_3h_3a_SP0254_P02_D05	S_Cys_3h_3b_SP0254_P02_F05	S_Cys_9h_1a_SP0254_P01_A05	S_Cys_9h_1b_SP0254_P01_C05	S_Cys_9h_2a_SP0254_P01_E05	S_Cys_9h_2b_SP0254_P02_A05	S_Cys_9h_3a_SP0254_P02_C05	S_Cys_9h_3b_SP0254_P02_E05	S_GSH_3h_1a_SP0254_P01_B03	S_GSH_3h_1b_SP0254_P01_D03	S_GSH_3h_2a_SP0254_P01_F03	S_GSH_3h_2b_SP0254_P03_C09	S_GSH_3h_3a_SP0254_P02_D03	S_GSH_3h_3b_SP0254_P02_F03	S_GSH_9h_1a_SP0254_P01_A03	S_GSH_9h_1b_SP0254_P01_C03	S_GSH_9h_2a_SP0254_P01_E03
A2M_1	0	0	0	0	0	0	0	0	0	0	0	0	0	0	0	0	0	0	0	0	0	1	0	0	1	0	0	0	0	0	0	0	0	0	1	0	1	0	0	2	0	0	0	0	1	0	0	0	0
AAMP_2	50	46	39	49	42	71	54	49	20	49	51	33	22	30	35	30	45	42	55	97	39	49	84	81	66	155	78	85	195	137	142	82	151	155	142	130	169	152	131	79	130	133	125	64	135	143	138	77	147
AARS1_3	91	103	97	107	90	118	145	119	114	110	113	121	79	52	79	55	132	142	83	179	94	121	205	116	101	231	194	192	213	179	148	122	197	212	166	201	196	155	199	152	197	164	137	108	182	145	182	155	232
AATF_4	0	2	0	1	0	2	0	1	3	2	1	2	2	0	0	0	0	4	0	3	2	0	1	2	1	0	0	1	3	5	3	5	1	3	2	5	1	0	0	3	4	0	2	2	1	2	1	3	0
ABCB1_12	2	9	5	2	4	8	4	2	3	4	3	4	5	2	3	2	0	3	4	6	3	5	9	11	7	10	10	17	18	19	13	7	4	18	18	15	11	5	17	13	21	26	13	4	13	15	26	16	8
ABCC2_22	2	0	0	0	1	1	2	1	1	2	0	3	0	1	0	0	1	0	3	0	0	3	4	0	1	3	1	5	0	5	4	3	2	1	0	6	7	2	2	1	1	2	8	7	1	9	2	2	3
ABCC5_26	298	318	274	346	294	351	379	343	286	369	318	383	261	157	214	117	308	336	223	405	290	398	465	427	337	658	622	592	670	559	529	288	524	583	479	521	671	439	519	494	586	557	503	337	590	652	602	556	647
ABCE1_32	57	78	26	71	57	67	89	22	19	32	40	22	14	11	37	33	24	41	37	82	20	65	62	64	45	106	53	49	120	77	138	71	195	170	138	134	190	49	115	82	112	126	90	72	101	128	125	122	146
ABCF1_35	204	161	140	197	172	205	236	132	118	159	181	165	101	90	101	109	130	172	104	258	143	196	281	225	230	416	223	308	452	390	396	264	502	499	491	491	599	391	452	411	464	474	375	242	476	509	452	393	468
ABCF3_36	14	11	10	6	10	13	15	11	9	15	7	11	3	5	7	5	6	7	11	21	13	4	13	7	6	11	11	14	16	21	10	7	11	25	28	13	26	3	8	33	23	9	15	12	11	12	12	15	13
ABCG1_37	1	0	0	1	0	0	0	1	2	4	1	2	0	0	0	0	0	0	0	4	0	2	0	1	2	1	0	1	5	1	0	0	2	8	3	2	5	5	8	8	6	0	1	0	5	1	6	7	2
ABCC3_38	0	0	0	0	0	0	0	0	0	0	0	0	0	0	0	0	0	0	0	0	0	0	0	0	0	0	0	0	0	0	0	0	0	0	0	0	0	0	0	0	0	0	0	0	0	0	0	0	0
ABCG2_39	0	0	0	0	1	0	0	0	0	0	0	0	0	0	0	0	0	0	0	0	0	0	0	0	0	0	0	1	0	2	0	0	0	0	1	1	0	0	0	0	1	5	0	0	0	0	0	0	0
ABCG2_40	0	0	0	0	0	0	0	0	0	0	0	0	0	0	0	0	0	0	0	0	0	0	0	0	0	1	0	0	0	0	0	0	0	0	0	0	0	0	0	0	0	0	0	0	0	0	0	0	0
ABCG2_41	0	1	0	0	0	0	0	0	0	2	0	0	0	0	0	0	0	0	0	0	1	0	0	0	0	0	0	1	1	0	0	0	0	0	0	0	0	0	0	0	0	0	0	0	0	0	0	0	0
ABHD6_45	109	115	89	152	111	133	122	119	87	115	122	92	68	54	71	56	62	131	87	164	88	161	179	115	92	190	179	195	275	283	238	145	374	304	205	219	298	180	214	211	277	257	203	158	255	279	274	209	298
ABL1_46	30	30	16	23	29	35	25	13	10	24	20	10	3	14	16	20	9	18	28	71	10	29	32	32	23	55	25	35	104	60	75	47	102	125	94	88	108	69	105	62	74	74	55	45	95	82	87	91	101
ACADL_49	0	0	0	0	0	0	0	0	0	0	0	0	1	1	0	0	0	0	0	0	0	0	0	0	1	0	0	1	0	0	0	0	0	0	0	0	0	0	0	0	0	0	1	0	0	0	1	2	0
ACAT2_56	132	107	72	121	105	172	77	48	50	72	99	53	58	35	69	83	72	109	140	270	69	94	54	91	133	221	57	49	461	333	463	388	591	747	493	543	720	632	590	433	340	375	376	299	577	716	509	430	664
ACBD3_59	39	50	33	58	40	47	51	34	32	49	69	37	17	27	47	31	53	47	37	97	42	54	61	53	55	105	53	62	153	125	106	71	128	148	142	130	194	78	154	132	133	116	111	96	155	150	105	141	185
ACD_60	18	20	17	24	24	23	24	9	6	23	23	14	11	11	16	18	8	22	10	30	14	32	32	18	21	32	22	12	60	33	44	20	55	81	51	47	76	28	43	37	43	30	44	31	47	42	43	47	51
ACE_61	0	0	0	0	0	0	0	0	0	0	0	0	0	0	0	0	0	0	0	0	0	0	0	0	0	0	0	0	0	0	0	0	0	0	0	0	0	0	0	0	0	0	0	0	0	0	0	0	0
ACHE_63	0	0	0	0	0	0	0	0	0	0	0	0	1	0	0	0	0	0	0	0	0	0	0	0	0	0	0	0	0	2	1	0	0	0	0	0	1	4	0	0	0	0	0	3	0	0	0	0	0
ACLY_66	205	144	53	151	142	220	107	65	75	90	134	60	59	50	93	99	89	126	116	310	78	125	88	130	213	274	86	95	533	403	528	466	572	790	625	586	922	532	572	497	475	363	557	334	521	689	573	416	836
ACOT9_69	3	4	1	2	4	1	2	0	0	2	1	0	0	0	1	0	0	0	2	2	0	1	0	1	5	0	6	3	9	7	10	5	12	3	5	0	3	9	10	9	8	8	9	1	16	4	0	15	6
ACSL1_75	52	19	24	56	39	71	55	13	29	22	23	18	15	18	33	44	22	29	44	98	44	30	30	22	21	42	25	20	133	91	134	76	156	237	152	125	192	57	142	132	122	94	92	70	135	220	96	131	174
ACTB_80	700	548	325	494	411	724	567	207	223	380	405	185	159	128	299	288	189	276	342	676	211	572	635	488	714	1127	441	547	1217	819	1277	1189	1447	1754	1229	1361	1957	1465	1509	1063	753	919	1050	788	1204	1644	1201	1002	1530
ACTBP9_82	3	0	0	0	0	0	0	0	2	1	3	0	3	0	1	2	0	1	1	0	2	1	8	1	0	0	0	4	3	2	0	0	3	9	1	3	4	0	2	2	0	0	6	1	6	5	2	0	1
ACTN2_90	9	9	8	8	7	12	16	13	18	5	2	6	10	12	28	17	21	48	27	37	48	1	9	7	0	3	11	10	23	22	13	11	96	70	11	15	14	3	58	66	15	21	13	11	64	78	19	26	12
ACTR10_93	316	189	147	238	208	325	251	101	63	183	193	93	74	50	140	155	99	108	170	356	101	229	209	220	184	418	182	178	616	491	655	393	672	829	626	672	917	212	656	572	398	510	523	322	597	889	634	533	684
ADAM10_102	411	426	327	495	395	568	559	520	307	405	388	538	336	129	375	277	271	428	405	685	361	581	762	446	168	504	737	787	863	935	534	243	1014	1078	903	622	951	122	876	816	940	926	650	456	923	946	856	800	1092
ADAM23_104	0	0	0	1	1	0	0	0	0	0	1	0	1	0	0	0	0	0	0	0	0	0	0	0	0	0	1	1	1	3	1	0	0	3	0	1	0	6	0	1	0	4	4	0	0	0	0	0	1
ADAMTS2_106	0	0	0	0	0	0	0	0	0	0	0	0	0	0	0	0	1	0	0	0	1	0	0	0	0	0	0	0	0	0	0	0	0	0	0	0	0	0	0	0	0	0	0	0	0	0	0	0	0
ADARB1_112	342	300	193	316	249	372	372	177	138	195	274	189	133	110	201	175	125	176	195	381	228	342	382	253	287	516	276	398	827	723	598	446	669	785	787	697	929	501	666	631	778	700	619	439	683	822	715	755	824
ADAT1_113	10	5	14	8	3	8	8	8	4	7	9	11	9	1	7	1	9	11	5	16	8	4	8	5	4	5	5	7	27	15	19	20	26	24	31	14	29	13	22	21	19	27	12	5	29	23	29	18	9
COQ8A_114	96	66	44	94	71	105	99	73	66	48	75	69	45	50	43	39	65	99	54	124	62	109	155	79	93	158	98	94	186	178	125	103	253	244	218	205	236	116	138	131	202	189	131	111	189	197	201	177	225
ADCY8_120	0	0	0	0	0	0	0	0	0	0	0	0	0	0	0	0	0	0	0	0	0	0	0	0	0	0	0	0	0	0	0	0	0	0	0	0	0	0	0	0	0	0	0	0	0	0	0	0	0
ADCY9_121	3	8	6	4	9	6	1	3	6	2	0	2	2	4	2	5	1	4	6	4	4	5	5	6	5	3	3	0	9	6	6	1	20	15	7	4	0	7	7	10	14	7	8	7	7	8	4	9	6
ADH1A_126	0	0	0	0	0	0	0	0	0	0	0	2	0	0	0	1	0	0	1	0	0	1	2	0	0	0	1	4	2	0	0	0	0	0	0	0	0	2	3	0	0	0	1	0	0	0	1	0	0
ADI1_135	62	36	17	42	44	38	59	26	25	20	40	31	27	20	21	12	32	38	33	43	23	32	65	52	71	92	52	43	115	59	115	91	113	207	110	150	180	126	73	101	96	91	77	79	112	101	108	113	107
ADK_139	113	151	96	147	169	182	181	151	161	125	157	120	92	117	70	79	142	152	126	201	96	166	142	170	143	311	205	224	346	252	248	139	416	373	315	284	359	181	281	269	338	254	258	205	344	346	340	291	330
ADM_140	0	0	0	0	0	1	0	1	1	0	0	0	0	1	0	0	0	0	0	0	0	0	0	0	0	0	0	0	0	0	0	0	0	0	1	0	0	0	2	0	0	0	0	0	1	0	0	0	0
ADO_144	324	237	170	330	224	354	375	155	109	214	248	141	118	48	151	170	135	147	200	428	165	257	352	263	199	404	318	282	562	494	464	286	679	697	603	541	773	238	563	495	581	572	452	374	657	619	572	588	694
ADORA1_145	0	0	0	1	0	0	3	0	0	0	0	2	0	0	1	0	0	4	1	0	0	0	0	0	0	0	0	1	0	0	1	1	0	1	0	0	1	0	0	1	0	1	1	0	0	0	0	2	0
ADORA2A_146	2	3	1	2	4	2	0	1	3	3	3	2	0	5	4	1	0	0	0	3	2	3	3	1	1	0	2	6	2	4	2	2	9	2	6	4	2	0	7	3	6	1	10	2	17	12	3	11	2
ADRA1A_148	0	0	0	0	0	0	0	0	0	0	0	0	0	0	0	0	0	0	0	0	0	0	0	0	0	0	0	0	0	0	0	0	0	0	0	0	0	0	0	0	0	0	0	0	0	0	1	0	0
ADRB2_151	0	0	0	0	0	0	0	0	0	0	0	0	0	0	0	0	0	0	0	0	0	0	0	0	0	0	0	0	0	0	0	0	2	2	0	0	0	0	0	0	2	0	0	0	0	0	0	0	0
GRK2_152	28	29	23	25	22	31	29	12	24	32	19	25	7	2	16	14	17	23	27	42	25	30	33	23	27	73	27	51	84	79	61	76	51	55	90	75	143	75	63	56	100	68	81	21	72	75	70	70	85
ADSL_153	4	3	0	1	2	0	1	0	2	0	2	1	0	1	1	0	0	0	0	0	2	1	1	0	0	2	0	0	1	2	2	3	6	7	3	1	6	7	7	1	1	0	2	8	6	3	2	3	3
AFAP1L2_156	0	0	0	0	0	1	0	0	0	0	0	0	0	0	0	0	0	0	1	0	2	1	2	0	0	1	0	0	0	0	0	0	0	3	3	2	1	0	0	3	0	0	2	0	3	1	2	0	0
AFMID_157	49	48	30	60	57	52	64	22	17	40	30	25	17	11	35	19	29	35	26	79	30	45	86	40	63	92	48	55	133	110	102	89	84	152	95	122	121	149	102	78	96	92	104	62	95	112	115	117	134
AFP_158	0	0	0	0	0	0	0	0	0	0	0	0	0	0	0	0	0	0	0	0	0	0	0	0	0	0	0	0	0	0	0	0	0	0	0	0	1	0	0	0	0	1	0	0	0	0	0	0	0
AGL_162	94	100	79	74	76	116	104	44	43	65	55	68	26	23	49	48	41	44	82	160	60	77	90	119	101	161	88	113	211	156	169	63	261	353	242	247	289	118	223	192	176	213	181	111	240	246	178	197	213
AGPAT2_163	153	131	91	158	125	171	164	70	60	141	110	96	41	33	74	41	42	49	72	115	50	210	279	324	364	699	321	307	497	349	308	228	221	265	344	391	306	301	170	214	369	304	336	199	209	252	341	304	329
GPAT3_164	0	0	0	0	0	0	0	0	0	0	0	0	0	0	0	0	0	0	0	0	0	0	0	0	0	0	0	1	0	0	0	0	0	0	0	0	0	0	0	0	0	0	0	0	0	0	0	0	0
AGRN_165	864	887	736	1193	818	1173	1058	1130	1069	814	1068	1197	814	676	690	521	1247	1478	868	1501	1056	1024	1096	728	299	915	1226	1146	2144	2326	1502	584	2815	2791	2208	1802	2738	187	2469	2162	2466	2081	1669	1385	2627	2881	2081	2142	2600
AGT_168	4	5	1	6	1	2	0	0	10	0	0	3	2	0	2	3	3	4	3	4	0	1	5	0	7	2	4	2	18	7	7	3	12	10	10	1	5	2	4	6	5	8	9	8	4	9	12	11	12
AGTR1_171	0	0	1	0	0	0	0	0	1	1	0	0	1	0	0	0	0	0	0	0	0	0	1	0	0	0	0	0	0	0	1	0	0	0	0	0	0	0	0	0	0	2	0	0	0	0	0	2	1
AGTRAP_173	4	2	1	1	3	3	3	1	3	0	3	1	3	2	0	1	2	3	7	5	0	3	4	6	4	6	5	0	5	9	15	5	21	20	14	13	4	2	13	7	5	6	9	9	3	7	2	5	10
AIFM1_183	87	78	62	98	88	78	103	71	51	70	85	44	55	28	53	45	80	52	44	111	45	98	98	106	133	255	112	92	248	161	192	141	224	279	213	241	256	235	218	197	235	183	227	132	221	246	270	208	230
AIM2_184	0	0	0	0	0	0	0	0	0	0	0	0	0	0	0	0	1	0	0	0	0	0	0	0	0	0	0	0	0	0	0	0	0	0	0	0	0	0	0	1	0	2	0	0	0	0	0	0	0
AKAP17A_192	25	34	14	38	29	29	36	26	31	32	18	26	18	5	24	18	22	34	26	47	20	46	51	34	35	83	45	63	90	72	71	56	89	71	46	55	78	66	56	72	84	68	47	41	44	75	92	64	88
AKAP8_195	433	396	300	403	357	457	397	334	241	378	343	416	187	165	251	191	243	364	271	572	287	415	629	419	394	812	668	735	849	830	628	383	862	1084	653	863	701	506	655	658	610	690	501	485	875	741	602	510	616
AKAP8L_196	33	27	12	19	18	38	25	6	12	13	17	7	7	9	14	21	6	20	20	54	10	19	22	21	20	31	14	15	57	36	46	34	51	91	46	65	76	54	64	53	40	46	41	39	101	59	47	55	67
AKR1B1_197	102	96	64	131	112	175	104	58	61	68	77	46	45	39	67	52	84	64	78	222	57	106	110	77	133	274	98	101	323	239	350	243	342	451	295	348	435	305	319	272	234	300	263	196	305	341	297	324	416
AKR1C1_199	20	14	7	23	10	20	33	4	2	11	17	7	4	9	18	17	24	13	23	40	13	10	12	12	22	30	9	16	40	20	25	38	59	75	45	45	41	45	50	41	35	37	33	30	65	66	43	44	49
AKR1C3_203	5	0	0	0	0	0	0	0	0	0	0	1	0	0	0	3	0	1	0	0	0	1	4	1	4	2	2	0	6	2	1	5	2	6	4	7	7	3	0	4	0	2	9	1	5	6	0	0	4
AKR1D1_206	0	0	0	0	0	0	0	0	1	0	0	0	0	0	0	0	0	0	0	0	0	0	2	0	0	0	0	0	0	0	0	0	0	2	0	0	0	0	0	0	0	0	0	0	0	0	0	0	0
AKT1_210	135	110	104	111	112	131	125	130	83	104	103	171	89	37	122	81	106	87	111	181	95	144	182	156	129	227	206	216	236	211	165	95	236	301	212	206	197	73	192	186	242	240	157	122	200	216	236	185	237
AKT2_211	62	78	66	102	57	90	79	74	68	57	58	82	58	64	38	27	59	66	54	104	66	131	141	96	94	168	120	190	169	142	115	69	177	184	131	125	147	98	159	126	173	165	115	74	143	197	123	155	151
AKT3_212	182	190	137	170	176	181	202	130	78	150	174	126	85	41	139	97	98	90	147	282	118	216	263	220	170	344	264	298	384	377	300	149	332	263	372	313	350	85	314	306	420	379	326	221	265	403	318	337	363
ALB_217	2	0	0	5	1	1	3	0	1	0	0	0	1	0	2	0	1	1	2	2	0	1	4	1	0	1	0	3	0	1	0	0	0	3	0	0	1	0	1	1	0	1	1	0	2	0	1	1	0
ALDH18A1_218	23	16	10	18	13	14	9	4	12	9	10	5	10	7	10	6	10	8	9	27	5	13	13	17	31	26	9	19	54	39	53	55	51	50	56	51	93	72	73	25	47	36	37	31	35	50	46	59	62
ALDH1A1_221	0	0	0	0	0	1	0	0	1	0	0	0	0	0	0	0	0	0	0	0	0	0	0	0	1	0	0	0	0	0	0	0	0	2	0	0	0	0	1	0	1	0	0	0	0	0	1	3	0
ALDH2_225	225	200	166	236	214	269	220	280	224	250	194	264	167	76	180	99	228	268	154	291	230	199	233	203	143	284	287	218	431	391	291	216	433	487	327	302	455	209	374	304	443	359	300	230	422	453	377	304	441
ALDH4A1_226	13	13	15	17	21	41	19	15	19	18	9	20	9	9	10	4	8	30	9	29	16	27	23	28	33	33	17	46	30	34	22	31	43	38	50	36	33	36	25	22	48	34	33	20	26	47	52	28	45
ALDH7A1_227	12	12	5	14	14	24	15	7	14	17	7	10	9	2	8	2	12	5	6	22	6	10	12	19	16	35	4	6	40	40	48	16	25	49	32	27	41	15	35	30	28	31	28	8	30	34	22	31	36
ALDH9A1_231	58	51	44	66	48	71	73	78	46	35	50	65	49	15	44	27	40	76	49	85	35	53	69	55	55	95	87	91	130	123	52	64	99	109	131	91	118	51	102	76	141	99	107	56	109	121	120	71	108
ALDOA_232	474	517	323	481	437	633	568	492	433	420	449	467	334	246	423	273	531	593	421	757	578	588	757	397	371	639	548	807	842	903	676	462	1098	1111	912	755	1169	494	1054	938	816	803	685	522	1075	1257	834	850	1161
ALDOC_233	11	4	2	2	8	6	7	1	2	2	7	0	2	2	1	4	10	3	2	9	4	8	7	8	6	7	3	5	26	12	22	11	24	41	23	25	21	23	7	10	11	18	22	20	15	23	13	20	29
ALG11_234	45	29	23	26	23	44	30	13	24	36	20	20	14	12	21	21	10	20	23	57	19	38	43	39	34	53	40	38	94	84	59	52	48	70	78	95	103	39	70	61	50	77	63	51	52	82	70	72	85
ALG8_238	6	3	0	1	2	3	5	0	2	3	1	4	0	2	4	0	0	0	4	4	0	0	2	7	8	14	1	4	8	5	9	7	8	7	12	9	6	14	1	4	4	6	5	5	9	5	5	10	25
ALPL_243	0	3	1	1	0	1	0	2	0	3	1	0	2	0	0	0	0	0	1	5	0	1	1	1	2	3	1	1	3	2	1	1	6	4	2	1	0	2	3	3	1	5	0	1	1	0	0	3	0
AMD1_247	180	122	91	132	111	159	138	40	49	83	80	49	27	20	66	86	51	55	95	260	37	141	120	152	132	241	141	120	429	329	461	185	459	610	457	499	645	103	482	379	305	365	391	265	392	566	493	412	552
AMDHD2_248	24	20	17	22	25	32	22	30	17	15	29	51	29	8	22	9	71	33	18	42	49	32	28	32	22	28	48	47	60	50	26	23	58	60	44	36	51	22	49	38	56	67	72	20	47	66	43	45	45
AMMECR1L_253	86	72	51	72	51	65	54	33	32	74	40	38	20	12	29	59	27	25	55	92	27	78	104	124	122	194	81	100	230	138	148	134	183	216	154	190	184	143	160	130	109	168	154	105	136	196	178	141	205
AMY2A_256	27	39	23	45	30	42	35	33	46	25	26	67	27	18	17	26	64	56	32	60	52	20	28	10	14	32	29	24	66	49	47	20	91	102	61	58	75	26	65	61	66	60	49	40	80	94	56	80	96
AMZ2P1_262	7	3	3	7	6	4	6	2	1	4	3	4	1	2	1	9	1	4	4	10	0	10	11	6	5	12	6	6	11	4	9	4	7	18	8	8	14	11	12	11	9	7	12	6	17	12	1	4	9
ANAPC1_265	78	81	71	97	100	93	93	50	60	74	68	53	39	20	40	21	45	51	57	163	30	97	108	83	111	216	101	104	208	147	184	103	198	246	214	245	247	179	181	157	197	160	173	135	201	121	226	199	190
ANAPC11_266	25	11	12	14	10	12	14	9	5	18	11	8	7	7	4	2	11	13	7	10	12	20	11	10	17	42	19	29	50	30	44	34	14	15	30	42	50	28	49	22	43	27	38	24	43	47	31	22	27
ANAPC5_271	103	97	74	120	95	111	112	116	85	81	106	94	70	57	88	44	103	91	82	160	83	126	132	96	80	142	135	118	257	228	200	119	272	334	269	232	272	98	252	199	272	212	190	147	210	216	212	211	303
ANKRD10_277	1804	1731	1457	2046	1755	2113	2154	2310	1869	1544	1913	2411	1538	1278	1276	841	2097	2197	1283	2263	1795	2002	2571	2202	1535	3298	2907	3100	3861	3730	2708	1477	4223	4140	3290	3505	3815	1759	3245	3076	4099	3467	2875	2190	3990	3668	3267	3497	4161
ANKRD17_280	16	24	11	25	18	16	38	18	16	11	12	16	8	12	13	13	12	5	13	23	15	29	27	25	30	38	10	17	68	52	58	43	53	71	51	48	85	56	46	24	49	57	48	41	50	64	56	49	47
ANKRD20A11P_282	0	0	0	2	2	1	1	4	0	0	0	2	0	0	2	0	0	1	2	2	2	0	0	0	1	0	3	0	0	0	0	0	0	3	0	3	0	0	1	0	0	7	2	0	1	2	0	1	0
ANKRD20A17P_283	130	173	122	183	165	208	235	180	170	162	178	199	127	69	111	92	178	188	148	196	142	216	279	285	177	378	356	359	325	349	266	143	306	406	271	321	303	187	312	308	357	361	237	153	279	414	307	308	410
ANKRD27_287	34	48	45	38	43	75	53	64	60	50	63	77	35	64	43	41	67	83	37	83	74	42	50	50	25	64	69	104	137	144	79	43	174	148	86	118	138	40	105	124	172	81	94	58	143	157	101	134	170
ANKRD36B_290	101	113	84	103	84	127	102	48	45	83	85	61	46	24	65	71	60	65	80	138	63	99	97	100	48	118	84	124	205	210	187	91	283	361	205	240	222	60	216	238	190	223	221	119	254	260	229	208	306
ANO10_292	35	48	36	45	31	54	32	24	35	56	35	28	41	15	33	27	24	44	25	62	30	28	28	51	33	71	60	63	82	65	79	55	63	74	66	75	117	61	91	56	82	90	77	43	81	71	82	67	83
ANXA5_309	48	35	33	31	41	42	35	25	15	23	34	11	16	7	18	16	13	18	37	49	17	47	42	39	50	83	47	37	92	70	89	47	99	120	120	140	130	46	101	89	86	97	80	52	93	86	84	110	111
ANXA7_312	36	47	23	37	33	62	35	28	28	27	32	25	30	18	20	27	45	53	29	78	39	22	28	39	22	65	12	35	149	112	106	104	148	175	133	110	170	94	125	115	83	77	115	63	78	144	108	89	171
AP1G1_316	1	1	0	2	1	0	1	2	0	1	0	0	1	0	0	1	0	0	0	0	3	0	3	3	1	5	0	0	1	3	2	2	4	2	2	7	6	5	1	1	0	1	0	0	1	5	5	4	7
AP1S1_318	115	147	103	123	101	149	142	150	131	122	132	131	95	57	87	73	192	165	136	175	120	93	120	119	105	173	129	171	224	262	211	133	247	219	212	194	331	196	252	237	247	185	246	175	206	377	261	209	257
AP2A2_321	21	19	17	28	20	23	18	16	10	20	12	6	12	11	5	12	11	7	20	21	26	21	27	10	26	34	11	22	54	37	59	38	65	67	49	41	80	58	44	46	47	42	54	27	47	37	68	35	36
AP2M1_322	6	20	7	9	6	14	4	15	5	7	6	12	6	0	11	5	14	11	7	19	13	11	8	9	3	10	5	9	20	14	15	9	29	26	10	7	24	16	30	19	19	12	14	8	12	28	12	25	33
AP3B1_327	65	51	35	60	36	67	59	52	27	37	47	52	16	21	29	29	25	37	26	92	25	98	116	100	145	220	78	120	146	95	121	103	88	153	108	149	130	176	102	100	141	121	168	69	115	110	157	81	106
AP4M1_331	96	116	77	85	107	87	111	103	121	103	93	148	73	60	70	40	95	139	65	128	78	104	158	92	68	133	148	139	168	205	166	78	207	236	228	163	204	102	154	199	221	203	178	130	231	226	199	192	235
APBA3_333	1	1	6	3	3	6	7	3	3	1	0	2	4	1	2	0	7	0	3	7	2	7	3	8	6	9	1	4	10	17	5	2	12	5	10	4	18	13	9	9	10	12	8	0	0	9	7	1	5
APBB2_336	124	73	65	78	69	119	62	49	35	49	82	57	51	31	31	49	62	59	67	119	44	70	55	49	71	110	55	75	212	182	243	171	272	289	224	239	341	208	244	183	171	207	186	130	189	307	211	219	325
APLN_345	0	0	0	0	0	0	0	0	0	0	0	0	0	0	0	0	0	0	0	0	0	0	0	0	0	0	0	0	0	0	0	0	0	0	0	0	0	0	0	0	0	0	0	0	0	0	0	0	2
APOA4_350	0	0	0	0	0	0	0	0	0	0	0	0	0	0	0	0	0	0	0	0	0	0	0	0	0	0	0	0	0	0	0	0	0	0	0	0	0	0	0	0	0	0	0	0	0	0	0	0	0
APOBEC3G_355	0	0	0	0	0	0	0	0	0	0	0	0	0	0	1	0	1	0	0	0	0	0	0	0	0	0	0	0	1	0	1	1	0	0	0	0	0	0	0	0	1	0	0	2	0	0	0	0	0
APOC3_356	0	0	0	0	0	0	0	0	0	0	0	0	0	0	0	0	0	0	0	0	0	0	0	0	0	0	0	0	0	0	0	0	0	0	0	0	0	0	1	0	0	0	0	0	0	0	0	0	0
APOD_357	1	1	0	3	0	1	0	2	0	0	1	2	0	2	2	3	3	1	4	1	0	1	0	0	1	0	0	0	1	3	0	0	4	10	6	2	7	0	1	5	1	2	2	0	0	0	2	1	6
APOE_358	0	1	0	0	0	1	1	0	0	1	3	0	0	0	0	0	0	0	0	0	1	0	4	0	2	2	0	0	0	0	0	0	0	5	2	1	1	0	0	2	3	0	0	0	0	0	0	1	1
APOO_361	111	133	113	144	126	193	115	110	84	92	112	111	78	61	73	75	74	113	92	184	75	116	143	168	170	285	162	151	335	252	257	190	284	283	256	317	415	229	297	257	251	314	222	176	326	320	284	237	286
COA8_364	472	412	319	469	387	545	630	593	514	382	405	533	429	339	301	238	425	544	318	504	447	493	674	434	340	718	677	723	682	784	598	316	934	846	701	760	809	367	791	668	731	811	555	425	895	838	667	716	944
APP_367	818	646	424	719	659	966	743	795	696	583	691	801	552	311	641	437	647	902	612	1131	615	516	670	426	438	704	584	490	977	999	901	522	1654	1497	1206	1068	1343	703	1237	1109	1008	1021	790	722	1348	1269	1114	1014	1222
APPBP2_370	298	282	215	325	283	410	325	150	188	231	263	186	130	108	144	181	188	159	203	351	144	336	384	385	360	690	400	461	671	609	646	442	613	808	636	648	816	452	628	589	582	631	606	344	595	769	640	613	763
APPL1_371	6	2	2	1	2	5	2	3	4	2	7	3	8	3	2	1	12	5	2	7	8	2	1	3	2	9	3	0	7	1	0	6	10	32	10	10	7	6	9	10	14	4	4	5	3	1	11	11	9
AQP3_373	0	0	0	0	0	0	0	0	0	0	2	0	0	0	0	0	0	2	0	0	0	0	0	0	0	0	0	0	1	0	0	2	2	0	0	3	0	2	0	0	0	0	1	0	1	1	1	2	0
AQP6_375	2	0	1	0	1	0	2	0	3	2	0	0	0	0	0	0	1	4	3	0	0	0	0	1	1	3	0	0	1	2	7	3	1	4	4	1	10	3	6	0	3	2	3	5	2	4	7	0	0
AQP9_378	0	0	0	0	0	0	0	0	0	0	0	0	1	0	0	0	0	0	0	0	0	0	0	0	0	0	0	0	0	0	0	0	0	0	0	0	0	0	0	0	0	0	0	0	0	0	0	0	0
AREG_385	0	0	0	0	0	0	0	0	0	0	0	0	0	0	0	0	0	0	0	0	0	0	0	0	0	0	0	0	0	0	0	0	0	0	0	0	0	0	0	0	0	0	0	0	0	0	0	0	0
ARF1_388	25	12	10	21	11	13	13	5	10	13	12	4	3	7	16	9	4	1	11	26	8	9	5	11	18	19	7	6	50	33	63	54	49	71	43	76	96	38	47	39	21	31	30	22	37	35	47	34	43
ARF5_392	12	10	6	9	6	6	14	7	11	3	9	9	3	4	2	4	5	8	3	4	11	4	11	5	4	12	5	3	14	15	20	25	29	9	24	23	24	8	20	11	13	12	24	11	16	22	19	13	15
ARFGAP1_393	20	23	7	23	18	24	26	7	2	16	7	10	8	0	7	8	1	0	9	23	6	13	22	25	15	44	22	30	54	39	50	45	23	43	39	51	65	52	37	22	24	29	37	17	22	39	32	32	60
ARFGAP3_396	8	17	8	26	23	29	23	11	10	22	17	10	5	9	18	13	13	22	13	54	25	15	23	26	27	53	18	41	49	35	47	46	67	84	50	66	74	53	47	34	44	33	57	45	49	100	52	55	84
ARFGEF2_402	77	58	61	78	64	82	72	53	35	57	44	52	35	35	34	49	41	59	71	82	51	80	93	67	100	155	85	110	178	160	157	103	151	193	155	189	191	138	196	132	155	190	144	79	150	201	148	117	205
ARFIP2_405	69	53	35	55	46	72	51	30	33	41	50	40	33	42	31	24	47	40	40	80	45	62	58	56	44	94	49	46	179	111	86	51	200	138	150	133	149	59	134	91	151	128	85	73	153	117	155	126	153
ARGLU1_410	11	9	8	18	16	21	19	19	3	16	17	14	15	7	6	9	11	14	10	37	9	6	18	16	12	10	12	10	34	30	26	3	33	35	37	14	21	5	29	34	28	19	16	21	40	64	28	13	32
ARHGAP1_411	19	6	9	7	13	17	11	5	1	15	15	1	5	0	1	10	10	5	7	39	4	18	17	14	15	24	14	10	43	18	27	25	36	44	44	20	53	19	37	28	18	35	24	17	29	12	35	37	40
ARHGAP36_416	0	0	0	0	0	0	0	0	0	0	0	0	0	0	0	0	0	0	0	0	0	0	0	0	0	0	0	0	0	0	0	0	0	0	0	0	0	0	0	0	0	0	0	0	0	0	0	0	0
ARHGEF12_420	578	655	527	657	513	786	760	781	676	625	592	800	547	477	434	298	731	907	520	739	625	544	611	569	464	907	720	776	962	1161	951	560	1300	1424	1013	1028	1328	761	1207	1181	1234	1036	885	731	1398	1354	988	986	1402
ARHGEF2_423	63	60	44	60	48	81	70	52	61	53	56	43	36	42	26	44	56	50	62	91	72	42	50	52	47	104	41	51	153	119	106	129	154	174	150	125	187	136	197	105	117	111	130	106	134	119	101	152	155
ARHGEF6_426	0	0	0	0	0	0	0	0	0	0	0	0	0	0	0	0	3	0	0	0	0	0	0	0	0	0	0	0	1	0	1	0	0	0	0	0	0	0	0	0	0	0	0	0	0	0	1	0	0
ARHGEF9_427	0	2	0	0	1	6	1	0	0	0	0	3	0	0	1	0	0	1	0	0	1	0	0	0	0	0	0	2	3	0	2	0	4	4	6	0	5	1	1	9	1	1	4	1	1	1	1	2	1
ARID4B_430	807	831	607	817	681	961	1007	620	512	774	693	618	381	276	520	439	435	573	630	1116	626	1097	1465	966	893	1638	1246	1713	1692	1670	1315	845	1749	2082	1549	1582	1794	1065	1759	1555	1497	1575	1294	776	1669	1776	1594	1529	1825
ARL6IP4_442	418	359	372	390	367	459	442	697	552	313	419	664	368	351	283	182	531	576	280	469	486	520	641	391	310	592	696	634	609	670	443	283	784	630	603	624	636	322	687	644	766	737	441	390	835	666	572	649	802
ARL6IP5_445	228	196	115	178	150	252	243	153	133	154	148	154	90	59	150	97	122	166	167	303	170	162	215	187	222	396	215	254	519	466	479	309	479	612	445	476	722	303	521	415	463	438	417	302	444	706	467	460	540
ARPC4_458	10	6	4	5	4	14	4	0	0	2	2	2	1	0	3	3	2	4	8	7	1	8	8	5	14	13	9	4	40	11	27	15	20	39	35	24	49	37	30	38	24	32	17	14	31	36	40	21	26
ARPC5_462	30	20	26	37	17	34	17	9	13	23	20	10	10	11	16	10	17	17	13	61	10	15	21	19	32	35	18	21	64	43	84	75	84	115	80	84	156	52	87	61	68	54	64	44	87	91	74	96	82
ARPC5L_463	107	108	71	113	97	115	129	107	88	81	68	114	63	91	61	55	98	85	82	173	97	105	142	137	147	232	146	197	253	198	169	137	206	248	230	195	235	169	226	194	207	207	180	144	224	216	211	221	203
ARPP19_466	147	90	45	102	90	140	103	60	51	85	77	41	47	61	57	52	105	95	64	118	60	124	104	79	163	248	70	87	292	231	343	228	321	499	368	398	467	391	364	355	221	272	289	226	387	479	356	311	361
ARSL_468	0	0	0	0	0	1	0	0	0	0	0	0	0	0	0	0	0	0	0	0	0	1	0	0	0	0	0	0	0	2	0	0	0	0	0	0	0	0	0	0	0	0	0	0	0	0	0	0	0
ASAH1_474	17	11	5	21	16	38	23	19	17	11	30	15	15	7	25	18	16	39	15	48	21	11	32	13	5	22	10	14	42	48	14	19	39	42	53	25	55	3	31	43	45	31	18	11	37	42	38	36	26
ASB9_475	0	0	0	0	0	0	0	0	0	0	0	2	0	0	0	0	0	0	0	0	0	0	1	0	0	0	0	0	0	2	0	0	0	0	0	0	0	0	0	0	1	0	1	0	0	0	0	0	2
ASCC3_480	45	73	37	58	24	34	69	49	36	37	33	38	36	17	20	29	36	49	34	54	52	47	112	53	14	58	61	159	78	80	57	28	98	147	64	81	97	22	92	79	70	83	50	34	58	82	72	94	109
GET3_482	36	29	29	55	45	60	30	35	20	23	43	20	25	12	25	24	29	21	21	62	33	35	53	52	42	100	47	40	101	76	76	42	112	122	89	94	91	92	65	67	76	92	60	46	78	92	94	74	113
ASPM_487	1	1	0	1	0	3	0	1	0	1	1	0	0	0	0	0	0	0	0	0	0	3	5	1	7	12	5	3	3	4	0	2	1	0	3	5	10	7	4	2	6	2	6	2	1	0	5	7	5
ATF1_497	4	1	2	2	5	5	2	1	1	2	5	1	4	1	5	2	0	4	3	6	5	0	7	1	0	2	2	1	4	5	2	0	15	7	2	7	2	0	0	2	5	2	4	5	1	4	4	3	1
ATF3_499	0	0	0	0	0	0	0	0	0	0	0	0	0	0	0	0	0	2	0	2	0	0	3	0	0	3	1	0	1	0	0	0	1	4	0	1	3	1	2	0	0	3	0	0	0	0	0	0	2
ATF5_501	97	124	86	112	70	119	133	109	68	95	74	115	65	59	80	79	86	103	79	173	130	134	171	98	77	193	159	171	270	212	151	121	261	282	172	189	196	105	191	217	197	195	160	146	240	278	194	212	209
ATF6_502	196	163	115	226	160	243	199	89	79	148	149	105	82	29	111	109	72	97	160	234	72	159	173	154	185	323	170	174	454	381	410	171	504	636	438	430	483	297	440	372	343	381	315	230	469	460	413	377	475
ATF6B_503	107	96	79	134	110	123	95	148	129	65	135	147	130	149	69	41	169	215	65	119	107	102	99	54	37	61	77	74	240	219	154	53	321	238	327	180	338	42	218	214	309	230	179	175	296	258	292	276	354
ATG3_504	55	78	47	86	56	89	81	89	67	55	59	84	50	73	50	47	120	115	58	102	69	46	54	39	56	107	48	65	130	136	114	81	228	200	187	168	206	119	209	154	161	115	110	91	226	195	150	152	227
ATIC_507	37	31	20	45	27	27	33	24	28	31	40	20	15	5	23	12	18	31	26	54	19	40	38	29	67	76	30	55	113	93	69	69	91	96	88	117	99	92	64	43	97	70	107	67	60	95	110	75	110
ATMIN_513	100	125	73	136	114	149	145	67	52	87	83	50	47	38	100	63	61	65	101	189	76	70	95	73	22	111	112	116	239	197	182	95	248	365	228	176	319	32	241	202	199	204	155	145	257	294	273	225	276
ATP10D_516	15	23	29	34	34	28	29	17	14	17	20	27	12	5	11	10	18	22	15	25	12	32	52	31	62	106	46	44	73	80	59	57	61	65	47	81	82	36	30	31	75	58	60	24	43	39	70	44	52
ATP11B_517	85	83	61	87	88	89	85	78	55	88	55	69	57	28	56	52	55	90	64	139	72	79	111	87	110	180	99	108	177	167	179	83	177	214	122	185	214	156	171	181	162	144	142	94	109	226	165	142	136
ATP1B1_527	326	360	230	388	318	396	355	433	459	316	340	424	295	289	265	193	417	529	261	409	437	223	340	246	145	352	343	319	561	582	485	316	936	833	577	567	820	363	735	730	608	587	398	367	754	824	583	613	732
ATP2C1_533	438	524	412	467	429	578	625	285	234	485	319	301	146	98	290	396	202	294	377	805	289	641	723	817	921	1549	796	1104	1149	1031	1162	937	1048	1376	822	1148	1217	1587	1295	1027	823	956	1121	636	969	1506	916	840	1216
ATP5F1C_537	821	692	493	870	752	962	955	862	597	685	752	847	542	304	596	384	585	786	589	1080	628	826	946	726	647	1169	1040	883	1606	1585	1276	710	1799	1911	1627	1615	2123	800	1672	1406	1654	1661	1138	983	1734	1796	1547	1594	1705
ATP5F1D_538	29	40	22	49	27	38	63	32	28	22	25	27	17	8	37	26	16	37	37	62	28	36	57	39	59	101	28	62	139	117	100	70	129	178	104	116	161	156	97	92	93	127	93	87	103	149	106	116	113
ATP5MC2_543	375	328	238	291	260	403	405	121	72	300	215	126	70	41	180	184	89	106	225	504	103	400	526	479	577	900	513	484	819	648	750	506	776	927	698	922	852	857	814	612	520	725	611	366	706	877	701	611	780
ATP5MC3_546	332	338	257	342	273	404	344	528	446	271	353	514	286	289	255	162	484	560	291	466	423	337	436	283	158	408	397	454	663	647	355	244	705	650	698	500	765	270	657	586	907	664	488	412	706	750	619	666	719
ATP5PD_547	169	102	69	117	118	154	113	87	65	86	106	72	44	52	82	70	61	70	73	190	60	144	132	107	170	243	94	135	310	231	291	193	311	387	282	284	350	265	272	243	255	268	230	157	327	341	321	235	314
ATP5ME_548	1267	1207	910	1338	1093	1394	1540	1660	1451	1053	1198	1570	958	907	932	644	1350	1633	883	1411	1267	1436	2147	1242	1016	2118	1934	2032	2105	2311	1677	1013	2577	2823	2166	2001	2752	975	2318	2306	2268	2280	1803	1405	2413	2710	1993	2044	2546
ATP5MF_549	97	66	46	73	48	86	58	26	28	40	46	22	17	16	51	38	24	34	49	89	24	58	47	43	62	90	39	59	200	167	244	203	253	222	217	240	339	236	257	169	148	157	220	109	224	291	251	184	210
PTCD1_550	34	30	23	44	25	50	35	38	32	30	37	30	22	14	22	20	39	33	21	65	28	39	42	33	33	63	61	38	70	67	72	30	97	137	64	81	54	57	75	67	65	74	48	36	94	65	78	96	86
ATP5PO_552	1539	1257	857	1467	1253	1616	1586	1382	1312	1043	1244	1265	940	784	945	808	1347	1497	978	2148	1277	1391	1679	1219	1617	2583	1389	1454	3555	2975	2736	1885	3575	3928	3490	3296	4007	3242	3219	2956	3099	3130	2433	1920	3354	3789	3272	3158	3632
DMAC2L_554	15	8	9	19	16	15	9	8	14	9	23	7	5	10	11	5	11	9	9	28	12	11	9	12	9	16	10	17	41	40	28	14	51	42	69	53	58	9	42	43	55	33	34	24	47	54	49	44	65
ATP6V0A1_558	2	8	0	4	0	5	5	2	4	0	2	1	0	1	2	2	0	0	5	3	5	4	2	4	9	3	0	3	17	5	7	9	11	12	18	14	15	26	8	2	5	8	16	8	12	14	16	10	12
ATP6V0B_562	9	8	0	10	3	9	3	6	3	6	7	2	3	0	6	2	13	0	3	6	6	3	0	3	5	12	4	0	21	7	17	15	3	19	13	12	27	8	15	4	10	4	10	11	8	25	16	11	22
ATP6V0C_563	93	56	41	58	56	89	74	20	31	35	60	24	20	22	37	34	37	48	54	104	38	50	38	43	63	68	27	43	150	129	220	183	232	249	188	179	273	175	223	182	121	127	188	126	204	241	152	164	231
ATP6V0D1_564	936	810	675	937	687	974	956	850	640	749	752	836	513	329	701	501	611	840	639	1223	714	878	1131	700	441	938	1192	1000	1639	1665	1081	536	2164	2149	1659	1517	1997	415	1770	1688	1610	1503	1114	901	2076	1820	1549	1577	1913
ATP6V1D_574	568	500	392	598	520	646	583	565	430	430	480	585	353	209	370	299	334	443	398	730	397	688	813	561	337	744	859	708	1073	1117	750	374	1243	1316	978	973	1173	211	1051	866	1173	988	701	511	1191	1067	942	1015	1180
ATXN3_580	91	39	50	77	54	105	80	46	39	39	65	36	41	25	18	42	45	40	49	102	45	50	56	49	41	89	64	48	118	127	133	82	183	208	158	187	174	102	229	161	102	119	119	102	145	195	112	125	150
AURKA_586	8	3	2	6	6	10	15	11	4	7	4	4	4	3	0	4	2	2	4	11	3	13	8	15	21	34	11	14	27	25	25	12	30	36	19	27	32	17	13	12	27	14	28	19	18	25	22	16	23
AURKB_587	37	17	15	27	26	16	23	26	8	12	26	9	6	5	6	4	13	5	10	5	5	55	42	61	81	139	45	47	84	41	72	59	32	25	89	52	73	68	22	18	70	48	117	35	32	17	49	54	78
AZIN1_593	125	73	70	132	103	146	99	41	34	77	67	58	51	16	82	55	29	37	95	180	45	71	97	84	100	170	69	78	334	240	255	178	406	350	353	333	364	155	347	200	211	288	206	163	373	343	318	267	305
B2M_596	43	35	20	60	49	91	41	31	42	29	43	54	34	47	21	21	41	40	32	41	47	53	81	44	42	99	46	43	87	92	68	39	111	143	122	92	105	43	89	50	104	93	75	50	90	88	117	90	129
B3GALT5_597	0	0	0	0	0	0	0	0	0	0	0	0	0	0	0	0	0	0	1	0	0	0	1	0	0	0	0	1	0	0	0	0	0	0	0	0	0	0	0	0	0	0	0	0	0	0	0	0	1
B3GAT1_598	69	64	51	73	58	70	47	62	54	50	51	50	32	25	28	50	54	49	44	112	28	51	69	75	61	147	74	63	174	131	150	103	159	200	155	170	191	134	174	105	169	179	71	110	135	164	160	196	204
B4GAT1_602	0	0	0	0	0	0	2	0	0	0	0	0	0	0	0	0	0	2	0	0	0	0	0	0	0	0	0	0	0	0	0	0	0	0	0	0	0	0	0	0	0	0	0	0	0	0	0	0	0
B4GALT1_603	0	0	0	0	0	0	0	0	0	0	0	0	0	0	0	0	0	0	0	1	0	0	0	0	0	0	0	0	0	5	0	0	0	0	0	0	0	0	0	0	0	0	0	0	0	0	0	0	0
B4GALT5_608	11	11	8	8	6	27	2	4	5	2	9	5	3	2	3	3	4	12	11	23	10	5	6	5	11	15	6	4	34	21	34	25	39	28	46	37	65	66	19	31	49	25	50	21	18	43	43	26	79
B4GALT7_611	60	83	79	96	79	77	80	102	71	54	66	109	69	48	50	29	92	119	82	93	78	68	84	63	62	121	117	112	145	149	119	75	146	158	158	106	169	103	156	122	139	117	129	103	161	173	117	128	179
BAAT_614	16	23	9	15	20	13	24	19	13	11	10	8	13	7	26	16	17	22	17	37	35	30	57	19	11	20	18	68	48	44	27	11	45	111	29	26	50	28	30	41	27	30	29	16	31	52	27	27	41
BACE1_615	0	1	0	0	5	1	4	0	0	1	0	0	0	0	3	0	0	0	0	3	0	0	4	1	0	0	0	0	0	2	1	1	0	0	1	1	5	1	1	0	1	0	1	1	0	5	3	0	6
BACE2_618	0	0	0	0	0	0	0	0	0	0	0	0	0	0	0	0	0	0	0	0	0	0	0	0	0	0	0	0	0	0	0	0	0	0	0	0	0	0	0	0	0	0	0	0	0	0	0	0	0
BAD_619	1	1	3	2	0	4	3	1	3	0	0	3	4	1	2	1	12	2	4	6	1	2	0	2	3	0	4	1	10	2	6	5	8	8	6	2	15	2	3	2	11	6	8	4	2	15	5	9	7
BAG3_629	57	37	27	24	34	36	52	17	11	14	22	12	15	5	28	23	14	20	22	47	24	31	46	27	76	83	33	49	84	49	89	92	118	149	100	116	133	121	87	106	68	65	64	71	93	118	103	75	127
BAG6_630	317	259	178	289	220	307	280	157	193	191	234	211	145	132	171	180	214	230	175	381	206	212	311	301	283	469	236	240	733	585	637	529	762	860	760	738	1012	636	738	601	676	603	659	415	744	876	693	640	816
BAK1_631	0	1	0	1	0	0	0	0	0	0	0	0	0	0	1	0	0	0	0	1	0	0	0	0	0	0	0	2	3	0	0	2	0	5	3	1	0	0	8	1	7	0	0	0	0	0	3	0	1
BAMBI_634	1	2	0	0	0	0	0	0	0	0	0	0	0	0	0	0	0	1	0	0	0	0	0	2	2	0	2	1	2	0	0	0	3	1	1	2	0	0	0	0	0	1	0	0	0	0	1	1	0
BANF1_635	93	98	73	103	80	114	80	54	73	61	91	97	69	38	64	53	65	69	58	95	68	93	116	72	39	88	114	105	227	212	168	75	270	309	227	153	316	35	176	164	201	185	203	144	196	253	195	179	214
BBC3_640	35	27	10	25	22	38	24	11	19	9	24	19	13	14	12	19	25	20	21	29	22	20	31	9	8	19	11	33	69	44	38	24	70	87	57	63	71	39	65	47	54	42	33	41	92	52	65	61	68
BCAP31_644	117	130	64	113	110	120	162	190	128	91	110	169	89	59	78	54	76	129	84	129	136	122	173	80	71	183	153	172	222	208	154	114	222	230	178	186	265	139	181	190	195	189	167	127	196	310	193	193	236
BCAT2_651	2	6	0	5	6	8	2	2	0	0	2	0	1	4	1	1	2	1	3	1	2	1	1	1	3	0	3	2	10	4	1	1	9	10	5	8	10	15	2	5	4	0	9	1	4	14	8	9	5
BCL11B_654	0	0	0	0	0	0	0	0	0	0	0	0	0	0	0	0	0	0	0	0	0	0	0	0	0	0	0	0	0	0	0	0	0	0	0	0	0	0	0	0	0	0	0	0	0	0	0	0	0
BCL2_658	1	7	0	12	7	3	6	2	3	4	4	3	0	0	1	0	0	2	1	7	2	8	5	2	6	15	2	5	14	8	8	4	5	8	11	8	13	10	4	4	9	11	9	4	8	16	2	8	10
BCL2L1_660	0	3	0	0	0	2	0	0	0	0	0	2	0	0	0	0	1	0	0	0	0	0	0	0	0	0	0	0	0	0	0	0	0	0	0	0	0	0	0	0	0	0	0	0	0	0	0	0	0
BCL2L11_661	0	2	1	0	1	3	3	1	4	0	1	2	0	0	1	0	0	0	1	0	0	3	2	1	3	0	1	5	6	2	3	0	1	12	4	6	4	3	1	0	3	4	1	4	5	6	4	4	8
BCL2L11_663	4	13	9	16	9	13	7	6	4	4	4	5	4	1	3	7	2	10	9	8	11	10	7	2	6	12	5	8	12	23	11	9	4	22	15	13	15	10	20	11	11	10	23	12	11	15	22	12	12
BCL2L13_664	124	110	76	105	99	128	99	53	58	90	64	66	54	61	53	50	99	77	58	131	51	86	135	79	116	184	104	121	167	167	219	107	292	290	208	246	272	181	213	187	184	169	177	109	234	274	217	194	235
BCL2L2_665	27	21	16	22	40	28	34	8	15	26	15	8	7	3	9	9	5	7	22	43	16	31	28	44	38	66	21	34	80	59	83	56	67	108	65	75	113	94	89	45	60	69	68	42	73	106	53	65	75
BCL2L2-PABPN1_667	45	42	25	55	25	46	42	31	27	40	30	44	22	4	18	27	25	37	46	87	24	23	38	30	32	66	42	30	97	65	46	39	75	97	84	72	84	32	58	68	78	71	71	48	53	58	90	81	106
BCL3_668	0	0	0	0	0	0	0	0	0	0	0	0	0	0	0	1	0	0	0	0	0	0	1	0	0	0	0	1	4	0	0	0	2	0	1	0	0	0	1	0	0	0	0	0	1	0	1	0	0
BCL7B_670	16	10	11	13	10	30	10	8	11	6	10	13	6	5	4	4	11	5	11	19	12	18	22	14	11	17	19	13	38	19	19	4	15	35	21	21	23	8	20	32	35	33	18	15	40	16	21	26	26
BDH1_674	5	4	4	6	5	6	5	3	1	4	7	0	2	0	3	2	2	6	1	3	0	1	0	2	4	8	2	2	9	11	16	13	7	18	11	8	21	7	30	13	8	19	2	15	13	21	7	12	17
BDNF_679	0	0	1	0	0	1	0	0	0	0	0	0	0	0	0	0	0	1	0	3	0	1	4	2	0	0	1	1	0	0	0	0	0	0	0	0	0	0	0	0	2	0	2	0	2	0	0	0	0
BECN1_680	81	36	34	47	55	69	57	47	29	48	38	30	37	19	30	32	40	48	35	83	50	49	56	46	58	89	40	56	141	136	132	69	190	154	140	146	176	84	138	109	122	120	81	78	136	132	120	102	142
BHLHE40_689	4	2	0	3	4	7	1	0	2	2	3	3	0	1	1	2	2	0	1	2	2	2	1	1	2	0	1	0	11	5	7	4	5	3	9	1	3	9	9	1	5	2	1	0	7	0	5	5	13
BID_696	39	23	23	30	27	34	33	19	16	17	32	17	5	10	22	12	16	33	13	53	26	27	46	45	45	84	48	50	103	63	73	38	91	93	59	78	49	63	49	36	68	63	62	36	59	79	82	72	75
BIRC2_703	94	86	70	76	68	89	76	34	47	49	61	37	29	24	33	33	47	46	44	93	49	84	111	77	55	105	107	134	213	175	165	83	201	236	179	141	257	63	192	165	177	161	230	108	121	214	172	180	243
BIRC5_709	0	0	0	2	1	1	0	0	1	4	2	2	1	0	3	0	0	1	0	1	0	1	3	4	1	0	1	5	2	4	1	0	1	1	3	3	2	3	0	0	7	1	3	4	3	0	8	3	2
BLM_716	93	87	48	116	87	66	80	70	45	88	77	64	46	38	46	22	59	66	56	88	22	200	206	225	251	393	189	233	208	230	148	99	150	148	204	215	213	111	113	169	256	207	199	122	152	135	183	152	213
BLMH_719	31	10	4	32	15	44	13	9	11	12	27	8	3	15	11	12	15	14	13	23	5	15	22	15	31	21	8	11	56	50	76	106	84	108	75	62	125	101	72	36	61	57	53	48	68	83	73	70	81
BLNK_720	0	0	1	0	0	0	0	0	1	0	0	0	0	1	0	0	0	0	0	0	1	1	0	0	0	2	0	1	1	0	0	0	0	0	0	0	0	0	1	0	0	0	0	0	4	0	0	1	0
BLOC1S1_721	64	62	36	63	49	72	58	38	37	50	42	58	55	14	43	20	53	55	31	103	41	42	66	51	50	106	64	86	132	114	129	96	123	148	138	120	168	91	133	110	108	88	96	59	130	160	112	124	132
BLOC1S4_725	4	3	3	3	4	0	3	0	0	0	4	3	1	0	2	2	2	2	2	3	1	1	1	2	6	4	3	2	8	2	13	5	15	14	7	3	18	7	7	8	5	14	11	10	15	10	6	3	5
BLVRA_731	27	11	8	7	17	23	7	10	3	10	9	6	5	4	3	9	7	10	12	29	6	11	10	7	16	24	26	10	52	25	53	52	34	67	49	64	49	43	22	35	26	29	31	16	46	56	49	35	48
BMI1_732	3	3	0	9	3	3	1	1	1	0	1	1	0	0	1	1	2	1	1	2	2	1	1	1	2	3	4	2	7	3	6	4	15	26	9	9	14	0	3	5	3	5	3	7	5	3	8	12	22
BMP4_737	1	0	0	2	0	0	1	0	0	0	1	0	0	0	1	0	5	0	0	0	0	0	1	0	0	3	3	0	3	6	2	1	2	4	3	2	5	1	2	2	2	3	3	1	1	5	1	3	1
BNIP3L_746	170	115	71	161	118	188	101	45	48	88	99	40	34	21	67	84	85	78	117	222	65	143	110	84	184	227	68	84	488	347	375	341	421	576	456	406	592	521	444	343	354	330	344	230	393	495	411	344	569
BOP1_750	1	6	2	0	0	0	7	5	1	3	2	0	0	1	3	4	1	1	2	10	0	3	0	2	3	3	2	2	8	3	3	8	8	5	16	14	8	10	3	5	5	9	3	9	10	5	6	7	18
BRCA1_757	0	0	0	0	1	0	0	0	0	0	0	0	0	0	0	0	0	1	0	0	0	0	0	0	2	0	0	0	0	0	0	0	0	0	0	0	0	1	0	0	0	0	0	0	0	0	0	0	0
BRD4_767	166	198	144	168	172	174	230	102	89	151	135	99	56	31	118	100	59	74	128	251	104	203	296	317	308	561	304	461	430	337	425	343	365	425	341	401	499	575	356	301	335	345	477	189	312	461	312	308	410
BRI3BP_771	5	2	0	7	1	5	0	1	1	4	1	0	3	1	2	0	0	1	4	1	2	1	3	7	4	30	3	7	6	12	6	5	7	2	1	7	17	13	11	1	9	6	12	2	8	14	0	7	6
BSG_778	1203	1145	682	1125	998	1242	1197	672	524	821	696	673	427	392	607	541	477	618	638	1139	621	1296	1543	1167	1344	2083	1040	1437	2418	1924	2034	1637	2076	2428	2242	2327	3142	1692	2044	1844	1892	1937	1973	1263	1957	2346	2083	2011	2665
BTBD1_781	878	890	706	1002	919	1081	1038	798	553	865	805	907	558	272	625	551	612	779	770	1323	655	1018	1084	1097	843	1833	1433	1355	2010	1956	1628	1148	1960	2295	1988	1923	2352	1195	1992	1743	1849	1984	1667	1123	1816	2494	1903	1670	2201
BTBD3_785	75	67	44	55	52	66	93	45	38	50	64	44	26	18	37	46	36	35	34	97	38	64	93	111	124	176	86	88	169	142	155	129	114	175	167	174	169	197	127	109	142	132	91	96	116	145	160	116	153
BTK_795	4	0	0	0	0	1	0	0	0	0	0	0	0	0	0	0	0	0	0	0	1	4	0	1	0	0	0	1	0	0	0	1	0	0	0	0	0	0	0	1	0	2	0	1	0	0	0	1	0
BTN3A2_796	0	1	4	5	1	5	1	0	0	0	0	1	2	1	1	0	0	0	0	2	0	1	4	4	7	4	3	8	7	4	6	6	0	0	1	3	1	5	9	0	4	8	8	1	0	1	6	2	1
BUB1B_800	6	3	5	4	4	2	3	0	2	6	1	1	0	1	2	1	1	2	0	1	1	11	9	18	19	17	11	12	22	13	6	3	7	4	20	21	19	23	14	6	5	30	23	8	4	0	14	10	16
BYSL_801	4	2	1	7	1	1	1	0	4	3	2	4	10	0	4	2	5	2	0	3	6	1	4	1	6	4	3	0	14	2	3	2	10	4	7	2	2	3	8	5	4	2	2	1	14	12	6	3	11
BZW2_805	220	190	123	189	165	270	232	162	122	181	185	187	133	50	174	132	122	176	211	380	167	181	233	124	76	179	192	228	458	409	286	148	554	533	514	382	603	40	521	521	377	412	326	303	503	573	467	437	582
RPP38-DT_808	4	0	1	1	1	1	1	0	0	0	0	0	0	0	0	1	0	1	1	1	2	1	0	0	0	1	1	2	5	1	2	0	1	1	2	1	6	0	2	0	1	7	4	0	2	1	5	6	1
BORCS7_812	226	171	120	224	165	248	217	114	124	174	160	158	117	76	84	97	114	123	134	297	100	174	212	170	166	327	204	220	499	402	386	254	497	571	547	491	593	261	451	460	424	480	303	263	537	511	443	453	454
C11orf68_818	13	3	1	13	8	8	14	8	4	5	9	5	5	1	2	3	6	12	3	14	5	9	5	3	6	18	7	6	29	21	28	34	31	37	33	30	37	20	44	15	26	25	13	9	30	35	20	28	30
TMEM263_820	15	11	9	16	13	19	14	11	7	11	14	5	11	9	4	8	2	22	5	17	13	11	10	9	14	17	6	8	41	28	35	30	37	68	28	43	47	40	25	37	47	32	22	21	38	24	35	37	43
C12orf29_822	1	0	0	2	3	1	0	1	1	0	0	0	0	0	0	0	1	0	0	5	2	1	1	2	1	4	0	1	3	2	2	1	1	8	5	1	1	0	8	7	3	0	5	4	1	2	6	4	1
TIGAR_823	221	201	120	184	171	258	276	139	104	180	177	143	96	61	172	124	89	150	158	271	169	236	371	217	177	441	240	480	450	452	314	201	541	630	386	459	479	204	476	388	421	372	306	255	594	474	387	393	533
C12orf57_825	136	121	66	91	108	125	120	62	58	92	116	63	59	53	56	46	67	78	80	176	59	133	193	158	135	269	152	113	336	207	279	145	262	219	278	360	264	217	286	226	238	288	194	195	235	256	267	276	309
C14orf119_831	230	196	132	193	168	264	229	165	125	140	161	157	124	52	134	103	104	139	122	281	117	194	323	210	222	405	229	291	402	338	350	195	403	366	436	349	452	287	391	321	311	334	361	224	390	466	362	326	443
GON7_834	10	0	1	2	0	0	1	1	1	1	4	1	0	0	1	1	3	7	3	1	3	2	3	2	1	5	6	3	5	3	3	6	9	2	4	5	14	4	3	4	7	7	5	5	11	11	5	10	13
RTRAF_836	745	667	490	697	617	820	829	478	308	648	541	446	287	128	436	344	270	341	490	1015	289	878	1130	966	848	1668	1078	1133	1788	1423	1187	734	1434	1770	1504	1667	1872	841	1450	1195	1390	1492	1191	777	1332	1442	1474	1319	1611
CFAP20_840	50	41	21	49	28	56	41	20	36	20	50	19	22	34	25	30	40	41	31	52	21	30	30	24	46	82	15	22	145	119	160	120	142	192	174	137	321	195	150	135	103	141	136	90	129	195	173	119	226
C18orf32_845	9	11	5	12	4	8	17	21	10	5	13	20	11	2	9	1	12	12	16	14	14	14	11	9	8	5	19	8	13	11	1	2	5	21	29	5	19	1	10	5	12	10	8	6	10	8	10	1	19
C19orf38_848	0	0	0	1	0	0	0	0	0	1	0	0	0	0	0	0	0	0	0	0	1	0	1	0	1	0	0	0	0	0	1	0	1	0	0	0	1	0	1	0	2	1	1	1	0	0	0	0	0
TRIR_850	613	480	312	524	461	693	595	410	325	384	464	330	314	248	296	261	438	480	364	693	338	481	482	478	578	911	449	473	1230	1083	1141	752	1373	1499	1281	1268	1816	865	1352	1164	1087	1057	1041	819	1273	1514	1306	1233	1612
MCEMP1_855	3	6	5	2	4	5	2	5	1	6	1	6	0	0	0	4	1	0	4	5	5	8	6	2	2	1	0	0	8	3	8	1	3	6	0	4	2	8	14	7	7	10	5	1	8	10	3	2	2
MICOS13_857	21	10	15	15	9	23	10	7	10	16	18	16	6	9	15	11	15	30	13	23	11	9	5	5	6	6	10	7	31	27	35	24	41	31	54	37	55	17	40	28	38	14	41	20	48	53	39	53	60
C19orf73_858	4	4	4	1	1	7	4	3	0	1	4	2	3	1	4	4	0	2	1	4	3	8	5	5	5	9	7	5	5	7	7	10	10	11	6	15	8	6	10	4	11	11	0	5	10	6	12	5	10
C1D_859	24	19	8	21	9	21	14	14	7	8	6	14	7	5	9	8	28	18	26	34	14	12	12	8	11	9	11	3	37	47	34	38	23	56	35	30	63	41	44	49	38	33	49	30	53	83	35	15	31
C1orf131_862	227	188	164	211	231	344	242	142	140	193	205	201	127	113	113	95	197	188	140	265	158	308	289	268	249	529	272	258	452	447	420	218	502	531	425	432	566	318	401	345	408	375	347	245	569	503	415	416	485
C1orf43_866	429	265	209	372	311	414	358	220	202	256	286	198	133	178	180	164	247	251	228	544	199	318	298	293	301	573	276	261	948	676	931	547	1101	1201	1109	1034	1259	620	1044	798	781	838	741	553	1080	975	958	1005	998
C1QA_867	0	0	0	0	0	0	0	0	0	0	0	0	0	0	0	0	0	0	0	0	0	0	0	0	0	0	0	0	0	0	0	0	0	0	0	0	0	0	0	0	0	0	0	0	0	0	0	0	0
C1R_871	0	1	0	0	1	2	0	1	2	0	0	0	0	0	0	0	0	0	0	2	1	0	2	4	0	1	1	0	5	2	4	0	0	0	0	0	1	4	0	0	1	1	0	1	0	0	2	0	0
CFB_872	1	2	0	0	0	1	2	0	0	0	1	0	0	0	0	0	0	3	0	0	0	2	1	0	0	0	0	5	0	0	0	0	1	0	0	2	7	0	0	0	0	3	0	0	0	0	2	0	2
C2CD2_875	0	1	0	3	1	1	0	1	0	5	0	0	0	1	1	0	0	0	1	4	0	4	1	6	2	11	9	4	0	0	1	4	8	5	4	1	1	3	1	5	4	4	5	7	5	9	1	6	5
C2CD2L_878	2	3	0	2	1	3	3	0	0	0	1	0	0	4	1	3	3	3	1	3	5	5	0	2	1	1	0	1	2	2	8	2	7	18	7	3	3	3	9	9	8	10	1	4	1	8	8	8	10
C2CD5_880	235	202	192	232	189	256	286	161	143	239	200	158	109	72	151	158	165	181	173	399	144	228	282	293	275	482	353	386	669	564	467	327	445	606	482	481	556	437	522	429	481	548	406	292	536	584	493	394	642
C2orf27B_881	0	0	0	0	0	1	0	0	0	0	0	0	0	0	0	0	0	1	0	0	0	0	0	0	0	0	0	0	0	0	0	0	0	0	0	0	0	0	0	0	0	1	0	0	0	0	0	0	0
C2orf76_885	9	8	7	6	5	5	14	1	4	8	15	3	4	3	4	6	0	3	6	7	3	10	18	23	7	29	15	13	37	7	16	7	15	13	4	28	40	11	28	12	22	7	17	13	24	32	33	8	15
C3_886	0	0	0	0	0	0	0	0	0	0	0	0	0	0	0	0	0	0	0	0	0	0	0	0	0	0	1	0	0	0	0	1	0	0	0	0	1	0	0	0	0	0	0	0	0	0	0	0	0
C5_890	4	7	7	10	10	12	24	5	10	17	8	11	3	4	10	6	7	6	8	8	5	9	14	12	7	9	17	18	13	17	13	1	11	8	10	14	14	5	15	12	18	13	13	8	9	25	6	26	18
C6orf120_898	228	216	188	288	261	333	314	192	155	191	231	236	144	109	155	139	146	208	189	339	155	264	321	301	285	549	325	295	622	539	455	296	794	757	614	618	708	393	659	575	599	635	428	333	647	613	567	519	718
SNHG32_901	615	593	455	545	488	645	712	421	321	490	504	416	292	228	378	338	301	393	384	719	444	605	832	531	652	1185	605	817	1130	1089	933	781	1108	1014	1079	1169	1349	1090	977	986	973	1003	794	661	1096	1145	1115	968	1170
C6orf62_903	753	643	479	711	545	870	878	613	547	547	564	590	450	401	428	404	455	608	487	879	561	752	1021	795	743	1351	801	962	1451	1269	1113	721	1473	1712	1384	1498	1770	877	1411	1316	1306	1296	1010	772	1552	1492	1389	1327	1785
C7orf61_904	2	0	0	0	0	3	1	0	0	0	0	1	0	0	2	0	0	0	0	0	0	2	0	0	0	0	2	0	0	0	0	1	0	0	0	0	3	0	0	0	0	0	2	0	0	0	0	0	0
CA12_907	1	0	2	0	0	2	0	0	0	6	0	1	1	1	2	0	0	0	0	1	1	0	0	0	0	0	0	0	1	1	1	1	3	4	4	2	1	4	0	0	0	3	3	2	0	0	3	0	2
CA2_908	0	0	0	0	0	0	1	0	0	0	0	0	0	0	0	0	0	0	0	0	0	0	0	0	0	0	0	0	0	0	0	0	1	0	0	0	0	0	0	0	0	0	0	0	0	0	0	0	0
CA9_915	0	0	0	0	0	0	0	0	1	0	0	0	0	0	0	0	0	0	0	0	0	0	0	0	0	0	0	0	0	0	0	0	0	0	0	0	0	0	0	0	0	0	0	0	0	0	0	0	0
CAB39_918	451	387	261	409	324	498	411	272	264	249	365	287	225	189	268	212	258	329	223	574	266	301	335	381	346	653	303	329	866	709	870	686	1081	1137	862	998	1342	761	956	831	778	793	792	630	973	1120	868	778	1142
CACNA1H_920	8	2	4	14	4	6	13	4	4	5	8	8	1	1	1	10	4	2	4	12	6	8	13	3	5	7	4	8	10	12	12	10	22	11	14	28	9	12	24	9	14	18	16	7	11	17	16	21	18
CACNA2D2_921	14	12	12	11	8	8	17	8	10	12	8	9	4	2	5	7	7	14	7	8	6	7	12	8	7	15	8	17	18	22	15	8	29	19	15	24	20	10	24	16	17	26	17	11	30	29	22	19	22
CACYBP_926	9	12	6	8	9	6	17	3	5	9	8	14	2	7	7	5	10	11	4	12	4	22	25	6	3	4	6	14	25	19	24	1	21	16	36	13	21	5	24	30	36	11	20	14	24	31	14	19	22
CALM1_934	75	68	35	72	68	112	85	44	35	36	63	40	39	30	35	44	42	46	44	86	44	48	62	26	36	79	45	28	132	109	113	117	196	218	186	137	208	72	154	126	136	71	122	108	172	200	171	136	184
CALM2_937	690	598	347	605	531	853	507	391	377	404	578	344	303	352	421	381	535	571	470	907	444	479	397	327	464	730	312	326	1361	1069	1498	977	2056	2589	1609	1592	2177	1066	1999	1780	1055	1207	1058	982	1787	2155	1518	1520	1884
CALM3_940	8	11	5	7	5	11	15	6	2	10	9	6	3	7	6	6	12	17	7	13	9	7	10	2	10	9	2	3	24	18	31	21	43	43	41	28	38	18	23	22	30	19	26	27	23	45	38	28	50
CALR_943	626	331	215	277	252	322	224	335	141	226	373	442	218	182	131	68	445	501	127	452	353	277	664	159	317	689	297	372	747	928	894	391	1162	1027	973	863	1493	698	876	809	652	453	539	624	945	841	513	480	641
CALU_944	12	26	14	13	19	20	18	24	29	15	18	14	14	15	18	13	19	28	18	30	14	27	41	32	18	58	36	50	52	49	25	13	56	60	33	55	64	10	48	45	57	55	41	15	69	51	56	43	42
CAMK2A_948	1	3	2	1	2	1	2	1	1	3	5	0	0	0	1	2	0	0	0	4	0	1	1	0	1	5	2	0	3	2	7	7	4	1	5	2	0	4	0	3	1	9	1	1	2	7	6	6	0
CAMSAP2_955	247	242	163	235	193	272	254	149	102	200	191	98	90	84	138	175	145	169	249	399	131	126	148	243	354	496	149	261	693	503	745	686	564	833	579	635	805	658	702	540	494	594	699	388	557	837	707	443	709
CANT1_956	23	20	11	24	29	25	26	14	15	19	17	15	14	9	16	10	13	19	23	35	11	27	37	23	31	34	33	33	50	54	53	28	54	36	50	74	61	29	44	70	59	42	49	31	69	56	61	52	57
CAPN1_957	16	31	20	27	25	41	37	15	13	20	25	24	15	15	17	10	19	28	26	53	24	19	12	31	12	30	15	22	98	56	70	50	85	121	84	78	97	32	89	88	73	62	40	46	99	65	65	82	53
CAPNS1_958	477	403	344	525	408	525	522	655	488	436	450	743	435	261	317	231	583	552	369	562	442	544	688	524	365	752	802	637	829	898	693	381	1012	986	753	851	1046	408	897	838	929	1001	617	507	1029	981	806	888	1120
CASC3_973	10	8	5	6	10	12	13	4	2	4	6	6	3	1	5	6	2	2	12	15	1	6	10	5	0	11	8	8	12	16	19	16	27	25	21	19	25	7	23	18	13	17	15	12	37	22	25	26	27
CASK_976	143	128	70	129	123	148	99	60	52	87	146	67	33	51	56	79	78	72	90	183	49	142	100	118	119	261	102	87	356	273	342	216	378	566	353	401	456	230	379	362	273	324	311	197	334	440	333	310	413
CASP1_977	0	0	0	0	0	0	0	0	0	0	0	1	0	0	0	0	0	0	0	0	0	0	0	0	0	0	0	0	0	0	0	0	0	0	0	0	0	0	0	0	0	0	0	0	0	0	0	0	0
CASP10_978	0	0	0	0	0	0	0	0	0	0	0	0	0	0	0	0	0	0	0	0	1	0	0	0	0	0	0	1	0	0	1	0	0	0	1	0	0	0	0	0	0	0	0	0	0	0	0	0	0
CASP10_979	0	0	0	0	0	0	0	0	0	0	0	0	0	0	0	0	0	1	0	0	1	0	0	0	0	0	0	0	0	0	0	0	0	0	0	0	0	0	0	0	0	0	0	0	0	0	0	0	0
CASP2_982	142	168	124	136	125	173	153	72	66	144	125	77	45	44	77	101	42	67	101	212	98	116	171	127	132	287	173	203	365	302	261	178	340	400	307	280	406	174	293	233	291	303	290	190	313	323	358	258	408
CASP3_983	1379	1543	727	1177	1085	1710	1666	546	453	883	966	542	475	286	1100	986	711	769	1345	2352	951	612	851	592	691	1204	582	829	2235	2204	2433	1630	3463	4209	2851	2606	4460	1768	3577	3250	1819	2293	2254	1603	2775	4602	2984	2306	3480
CASP7_985	3	0	4	2	2	2	3	0	2	2	1	4	4	0	2	1	0	2	0	2	0	0	1	3	4	2	0	5	4	2	1	0	3	0	6	2	0	1	0	2	2	2	6	2	1	2	4	0	3
CASP8_989	0	0	0	0	0	0	0	0	0	0	0	0	1	0	0	0	0	0	0	0	0	0	1	0	0	0	0	0	0	2	0	0	0	0	0	0	0	0	0	0	0	0	0	0	0	0	0	0	0
CASP9_992	70	52	43	69	63	74	69	33	23	57	59	30	26	29	25	32	25	41	54	84	36	63	33	62	58	106	36	50	123	114	175	113	156	218	129	120	145	120	171	110	103	99	103	55	131	135	141	114	197
CAT_999	61	51	46	73	61	69	67	78	81	64	61	76	65	44	44	35	81	107	49	66	54	43	92	71	59	128	99	57	121	124	107	62	198	125	163	140	180	80	182	143	147	148	73	79	150	154	129	106	164
CBLB_1005	34	13	6	11	13	19	11	7	14	9	11	9	6	1	12	2	10	5	7	24	22	11	9	6	6	21	6	12	23	13	17	5	37	23	31	30	17	9	38	31	20	38	20	14	32	42	27	26	41
CBR1_1006	91	103	70	131	113	130	120	78	57	99	82	90	66	36	67	56	60	100	99	127	60	106	139	127	142	258	148	118	286	191	197	150	163	229	236	219	308	176	216	155	209	170	162	146	180	284	222	217	266
CBR3_1007	0	1	0	0	0	0	0	0	0	0	0	1	0	0	0	0	0	0	0	0	0	0	2	0	1	1	0	1	0	1	0	0	0	0	0	0	0	0	2	0	0	0	0	0	0	5	0	0	2
CBWD1_1009	674	633	407	667	569	862	692	446	412	521	485	480	349	204	448	409	499	626	567	1039	461	529	590	634	944	1419	519	588	1392	1226	1489	1086	1504	2154	1436	1488	1958	1778	1592	1492	1165	1250	1357	815	1525	1919	1449	1162	1633
CBX6_1013	171	180	121	166	132	182	195	208	188	107	162	168	127	120	100	79	168	194	116	139	203	158	210	131	80	195	166	200	274	314	258	113	389	352	269	250	337	133	321	275	280	309	189	186	345	346	293	286	329
CFAP65_1017	0	0	0	0	0	0	0	0	0	1	0	0	0	0	1	0	0	0	1	1	0	0	0	0	0	0	2	3	0	0	3	0	0	0	0	0	0	0	0	0	0	0	1	0	0	0	0	0	0
CCDC113_1018	4	2	0	0	0	0	2	1	0	2	0	3	0	0	0	1	0	2	0	0	1	0	0	1	0	0	0	2	2	3	0	0	1	2	0	0	1	0	0	2	1	0	0	0	0	0	0	0	0
CCDC130_1019	16	22	12	14	15	22	17	10	17	6	16	7	13	11	24	11	16	23	14	15	15	19	20	16	20	26	14	25	37	45	26	22	53	23	20	30	53	31	49	21	38	33	44	24	40	68	41	46	46
CCDC186_1024	0	0	0	0	1	0	0	0	0	0	0	0	0	0	0	0	0	0	0	0	0	0	0	0	0	0	0	0	0	0	0	0	0	3	3	0	0	0	0	0	0	0	0	0	0	0	0	0	0
CCDC63_1025	0	0	0	0	0	0	0	0	0	0	0	0	0	0	0	0	0	0	0	0	0	0	0	0	0	0	0	0	0	0	0	0	0	0	0	0	0	0	0	1	0	0	0	0	0	0	0	0	1
CCDC85B_1030	2	2	0	1	1	0	0	1	0	1	0	0	0	0	0	0	0	1	2	2	0	0	1	0	2	8	0	0	4	0	7	4	7	7	3	6	5	4	7	3	2	1	6	0	3	1	4	2	4
CCDC86_1031	2	2	0	3	3	7	2	2	0	2	1	2	0	1	0	2	2	0	1	0	2	0	3	4	2	4	2	5	0	0	5	1	7	9	10	4	7	7	5	1	3	4	0	4	3	0	4	3	2
CCDC92_1033	164	138	117	150	117	146	158	84	111	98	131	100	68	82	97	71	142	159	118	232	149	166	166	111	153	233	100	136	349	312	340	332	395	474	346	393	563	342	354	347	358	288	380	237	341	504	334	305	454
CCL2_1039	0	0	0	0	0	0	0	0	0	0	0	0	0	0	0	0	0	0	0	0	0	0	0	1	1	0	1	0	0	0	0	0	0	0	0	0	0	0	0	0	2	0	0	0	0	0	0	0	0
CCL3_1043	0	2	1	1	0	1	0	1	2	0	0	0	4	1	0	0	1	1	1	0	0	1	1	0	0	1	1	3	1	2	0	0	0	0	2	0	2	2	0	2	2	1	1	1	1	1	0	1	2
CCL4_1045	0	0	0	0	0	0	0	0	0	0	0	0	0	0	0	0	0	0	0	0	0	0	0	0	0	0	0	0	0	0	0	0	0	0	0	0	0	0	0	0	0	0	0	0	0	0	0	0	0
CCNA2_1050	32	32	17	35	15	45	37	16	9	22	22	6	9	16	9	5	9	15	13	22	3	51	41	37	68	127	42	36	83	59	70	55	47	61	102	99	113	94	57	33	62	69	111	53	64	35	60	74	131
CCNB1_1053	43	16	23	19	26	26	34	15	8	38	22	15	14	6	4	6	8	1	12	24	1	57	45	63	100	137	45	61	109	69	62	53	69	42	82	82	94	68	34	30	69	85	94	47	78	26	100	68	83
CCNB1IP1_1054	113	108	77	153	107	116	136	83	85	87	118	87	64	55	73	73	81	101	92	129	107	170	209	152	200	340	140	220	365	256	281	202	231	327	280	321	346	273	261	228	319	296	281	166	221	308	280	240	292
CCNB2_1057	40	17	14	29	18	32	38	16	12	14	20	6	9	4	3	6	8	1	13	14	10	58	50	42	55	134	44	66	78	74	42	36	60	69	101	73	90	54	37	33	70	49	64	42	41	30	70	62	83
CCNB3_1058	0	2	0	0	2	0	0	0	1	5	2	2	2	0	1	1	0	4	0	9	0	1	0	2	1	4	1	0	6	1	4	1	4	3	2	4	9	3	5	2	4	2	1	4	6	7	6	0	12
CCND1_1062	6	6	3	5	1	0	5	1	1	1	2	0	0	2	0	0	1	0	0	1	2	10	3	3	8	7	1	2	11	9	9	2	1	1	8	7	10	9	1	5	4	4	7	6	4	7	5	3	6
CCND2_1063	6	2	1	3	3	4	2	2	1	3	1	0	3	2	7	5	3	5	7	12	11	1	1	2	1	0	0	1	8	10	7	4	14	32	4	5	4	0	16	9	9	3	3	3	6	12	4	3	7
CCNDBP1_1069	260	221	192	263	242	338	255	316	253	225	291	370	248	148	170	132	299	313	180	356	252	294	300	250	141	349	359	317	548	578	377	146	591	591	645	473	680	94	506	461	644	513	416	307	541	676	494	557	601
CCNE1_1070	3	2	0	2	3	0	3	0	0	1	0	2	2	0	0	0	0	0	0	2	0	0	3	2	2	4	0	0	4	4	5	0	0	0	0	6	2	5	0	0	1	1	2	1	0	6	2	2	1
CCNE2_1073	8	9	7	15	7	5	9	16	8	3	2	10	3	0	1	2	0	3	3	6	9	24	45	44	46	60	50	35	38	18	30	10	14	21	41	39	21	4	19	14	26	22	15	27	22	0	27	30	32
CCNF_1076	12	19	3	17	13	5	9	10	4	4	14	6	7	8	2	7	5	10	8	8	5	25	28	26	29	50	5	16	45	19	50	37	14	34	33	52	50	60	24	24	38	33	39	14	34	44	30	30	42
CCNG1_1079	380	317	248	373	294	361	465	261	201	293	253	239	154	116	225	241	202	268	298	509	229	457	631	457	658	1124	468	663	893	667	712	589	850	956	816	831	946	1046	750	660	666	847	668	362	690	878	815	623	817
CCNL1_1085	38	19	17	25	26	37	24	9	24	12	19	7	12	18	18	13	21	17	14	38	19	46	41	27	33	34	23	24	74	59	75	27	53	96	50	84	80	51	67	52	61	62	44	34	75	64	79	58	58
CCNL2_1086	1349	1428	1108	1524	1218	1571	1808	1102	1020	1406	1112	1155	727	477	922	802	916	980	963	1861	1027	1655	2110	2017	1725	3392	2412	2658	3126	2678	2537	1788	2692	3268	2452	2729	2835	2598	2805	2435	2537	2460	2274	1515	2545	3158	2501	2328	2956
CCNO_1087	1	0	0	0	1	0	1	6	3	0	0	2	1	1	0	2	0	2	0	0	0	3	0	1	4	1	3	1	1	0	5	0	11	5	1	3	0	1	0	0	1	5	2	1	1	0	2	5	8
CCRL2_1096	0	0	0	0	0	0	0	0	0	0	0	0	0	0	0	0	1	0	0	0	0	0	0	0	0	0	0	0	0	0	0	0	0	0	0	0	0	0	0	0	1	0	0	0	0	0	0	0	0
CCT2_1098	112	86	66	120	91	174	103	96	75	91	127	79	91	69	66	68	88	107	67	157	112	91	110	85	75	161	71	85	291	277	235	192	324	328	364	303	412	185	282	266	292	287	242	183	332	331	329	316	396
CCT3_1099	215	201	190	258	157	267	266	298	266	142	218	251	155	171	195	114	214	301	163	296	242	251	367	247	274	432	379	394	463	465	295	257	547	436	465	417	535	323	457	380	503	385	369	315	462	455	425	367	488
CD226_1109	21	24	23	13	16	19	41	21	26	19	15	21	8	15	18	13	11	24	11	21	37	34	64	23	25	37	35	69	31	36	23	11	21	40	19	27	17	12	13	21	14	32	13	15	27	46	23	5	27
CD2BP2_1115	6	6	3	3	4	8	2	0	1	0	5	3	3	0	4	0	0	1	0	2	0	5	0	2	2	0	2	4	10	1	10	13	10	10	15	10	13	2	4	10	12	1	18	5	4	13	12	11	21
CD320_1116	36	33	17	29	27	40	22	15	23	23	25	27	18	21	17	14	22	32	23	51	30	40	33	30	46	77	26	34	81	67	68	34	74	85	83	98	89	62	66	45	88	72	46	53	77	49	76	69	79
CD3D_1127	0	0	0	0	0	0	0	0	1	0	3	0	0	0	4	0	0	0	0	0	0	0	0	0	0	0	1	2	0	0	0	0	0	0	0	0	2	0	0	0	0	2	0	0	0	0	0	3	0
CD4_1128	0	0	0	0	0	0	0	0	0	0	0	0	0	0	0	0	0	0	0	0	0	0	0	0	0	2	0	0	0	0	0	0	0	0	0	0	0	0	2	0	1	1	0	0	0	0	0	0	0
CD40_1129	0	0	0	0	0	0	0	0	0	0	0	0	0	0	0	0	0	0	0	0	0	0	0	0	0	0	2	0	0	0	0	0	0	3	0	0	0	0	0	0	0	0	0	0	0	0	0	0	0
CD44_1134	0	0	0	1	0	0	0	0	1	0	0	0	0	0	0	0	0	0	0	0	0	0	1	0	1	0	0	0	1	0	0	0	0	0	1	0	3	0	0	0	1	1	0	0	0	0	0	1	0
CD46_1137	305	256	124	274	251	367	230	206	228	207	305	229	172	189	196	170	368	351	212	387	275	242	209	172	245	334	145	197	731	606	664	438	956	1072	828	768	966	582	851	833	723	591	538	436	928	1075	706	764	958
CD55_1141	128	70	72	77	69	111	110	56	41	85	59	58	36	22	41	51	40	62	59	182	53	66	139	88	113	214	125	155	259	137	190	151	211	295	162	255	166	169	130	129	116	142	108	101	212	211	151	141	154
CD58_1144	64	72	51	84	83	108	92	57	45	65	67	53	33	30	39	48	37	63	44	84	42	145	159	134	108	217	172	204	167	172	131	79	184	234	193	196	196	78	179	126	147	208	166	89	155	131	149	171	221
CD69_1145	0	0	0	0	0	0	0	0	0	0	0	0	0	0	0	0	0	0	0	0	0	0	0	0	0	0	0	0	0	0	0	0	0	0	0	0	0	0	0	0	0	0	0	0	0	0	0	0	0
CD74_1146	0	0	0	0	0	0	0	0	0	0	0	0	0	0	0	0	0	0	0	0	0	0	0	0	0	0	0	0	0	0	0	0	0	0	0	0	0	0	0	0	0	0	0	0	0	0	0	0	0
CD8A_1152	8	13	3	7	11	6	8	5	9	3	1	8	3	1	4	1	7	7	6	21	5	3	5	4	3	7	4	5	15	19	26	17	14	18	17	26	18	6	20	18	13	11	12	7	14	8	13	14	21
ADGRE5_1154	0	0	0	2	0	0	3	0	2	2	0	0	2	0	2	0	0	1	2	2	2	2	0	0	1	0	0	1	0	1	0	0	4	0	0	4	3	0	0	5	2	0	0	4	0	4	4	1	3
CDA_1155	0	0	0	0	0	0	0	0	0	0	0	0	0	0	0	0	0	0	0	0	0	0	0	2	0	0	0	0	0	0	0	0	0	0	0	0	0	0	0	0	0	0	0	0	0	0	0	0	0
CDC25A_1158	6	5	4	14	6	15	7	9	7	2	5	7	3	2	10	5	5	6	0	13	2	6	6	5	5	15	8	17	22	16	15	4	21	26	21	6	30	4	16	14	20	17	16	14	12	12	16	12	14
CDC25B_1161	18	6	13	12	13	13	12	4	9	7	14	6	5	6	7	6	5	8	7	12	6	9	7	11	5	13	9	15	42	17	38	29	39	35	30	34	59	33	47	28	34	24	25	31	32	47	27	46	45
CDC26_1162	122	125	73	103	110	134	129	92	80	114	108	117	79	29	87	63	74	87	90	150	55	118	168	132	138	231	149	144	203	209	220	118	274	309	180	255	237	153	202	190	225	227	168	125	240	235	204	207	230
CDC34_1163	60	71	22	50	61	78	89	33	34	39	64	28	32	33	50	46	32	36	43	118	35	51	56	53	60	119	50	46	144	117	214	97	205	201	206	165	253	120	160	118	119	145	119	88	192	201	146	160	168
CDC42SE2_1169	0	1	0	0	0	0	0	0	0	0	0	0	0	0	0	0	1	0	1	0	1	0	0	1	0	0	2	3	0	4	2	2	0	0	4	2	0	0	0	3	0	2	1	0	0	0	0	1	4
CDC5L_1174	417	370	310	416	380	498	504	441	364	379	361	456	297	272	250	173	380	350	298	470	338	431	592	432	397	727	559	597	792	749	653	360	986	983	789	829	929	523	810	635	926	864	633	422	925	809	812	781	887
CDC6_1177	19	11	9	21	10	27	22	31	22	12	19	10	6	14	10	6	6	16	15	17	18	42	58	31	49	94	27	40	36	43	40	31	27	47	37	36	27	62	18	14	31	24	43	31	47	16	30	42	56
CDCA4_1183	9	8	8	13	10	10	8	5	3	11	13	4	3	2	1	1	7	8	7	11	5	14	15	16	29	48	8	19	29	15	25	9	32	27	18	29	19	19	34	29	14	22	30	11	11	13	21	11	25
CDCA5_1184	2	4	1	1	2	4	2	2	0	3	6	1	0	2	2	0	1	1	2	0	0	6	5	12	1	7	13	3	13	0	3	1	6	10	10	5	5	0	4	1	13	5	2	7	3	4	5	0	10
CDCA8_1185	2	0	1	2	0	2	3	0	1	0	2	0	0	1	1	0	1	0	3	4	0	4	5	6	10	18	7	7	10	4	6	6	6	1	4	4	5	6	0	0	9	15	8	7	9	0	3	6	14
CDH1_1186	0	0	0	0	0	0	0	0	0	0	0	0	0	0	0	0	0	1	0	2	1	0	0	0	0	0	0	0	0	0	0	0	0	0	0	0	1	0	0	0	0	0	0	0	0	0	0	0	0
CDH3_1191	0	2	0	2	0	0	0	0	0	0	0	2	0	0	0	0	0	0	0	0	0	0	0	0	0	0	0	1	0	0	0	0	0	0	0	0	0	0	0	0	0	0	0	0	0	0	0	0	0
CDH5_1192	1	0	0	2	0	0	2	0	0	0	0	0	0	0	0	0	0	0	0	0	0	2	0	0	0	3	0	1	0	0	2	0	0	0	0	0	0	1	0	0	3	0	0	0	0	0	3	0	0
CDIPT_1193	108	95	80	86	100	138	141	112	81	93	126	102	77	62	68	58	110	125	81	146	64	108	132	74	41	158	98	105	260	180	175	93	258	204	222	167	245	66	207	193	245	201	136	127	269	246	225	242	218
CDK1_1196	67	67	44	90	65	77	72	62	34	62	42	42	19	22	10	16	14	9	25	46	13	234	251	280	215	505	236	340	212	224	134	110	81	112	210	255	268	55	48	60	272	225	229	118	61	33	190	158	212
CDK11A_1197	71	62	66	98	50	85	91	59	58	71	52	86	45	32	40	47	50	76	64	105	62	79	150	116	99	179	132	169	132	121	120	85	122	204	109	118	139	129	153	105	133	127	133	87	115	144	101	110	150
CDK11B_1198	89	110	78	103	102	94	142	72	65	71	91	82	38	20	58	58	75	74	59	164	69	104	112	109	127	205	119	164	241	188	155	133	188	255	212	168	250	161	176	183	181	190	197	105	217	186	188	149	206
CDK19_1201	156	189	141	178	174	242	223	136	123	138	140	144	76	74	110	113	102	110	153	232	120	178	199	197	204	331	199	258	335	334	349	228	388	401	275	343	465	352	346	341	304	349	318	235	359	461	326	343	443
CDK2_1202	13	11	12	6	8	21	10	13	11	9	23	14	10	3	2	6	9	3	10	9	15	21	27	23	28	41	27	34	24	21	33	19	24	21	29	27	26	20	11	17	32	26	31	14	19	9	12	37	45
CDK4_1203	737	686	486	787	657	770	979	937	742	637	702	951	555	534	456	354	553	728	444	865	720	1078	1554	1134	1060	1979	1528	1702	1562	1421	1044	793	1266	1369	1395	1537	1490	1062	1099	1004	1406	1266	1218	825	1220	1307	1262	1169	1656
CDK5_1206	90	70	31	43	61	85	65	30	41	39	43	45	37	15	31	40	37	33	43	66	29	59	81	68	91	154	49	66	153	135	169	131	164	196	194	171	209	144	149	154	124	153	139	114	147	140	147	131	198
CDK5R1_1209	232	283	257	291	246	310	355	278	208	243	281	307	192	92	189	135	157	273	224	298	232	253	367	181	152	293	336	406	515	487	310	217	609	542	416	356	527	245	469	474	506	484	371	321	512	561	447	470	552
CDK6_1213	68	74	48	90	88	80	90	43	43	44	65	71	29	26	29	40	36	38	43	86	41	182	200	144	133	286	156	222	187	165	116	85	140	206	156	139	200	65	109	94	161	174	159	92	129	120	112	112	133
CDKN1A_1219	0	0	0	0	1	0	1	1	0	0	0	0	1	0	0	1	0	0	0	0	0	1	0	0	0	0	0	1	0	1	0	0	0	0	0	0	0	0	0	0	0	2	1	0	2	0	1	2	0
CDKN1B_1222	570	478	312	451	380	558	577	309	267	345	379	322	231	186	246	184	284	375	307	553	258	441	521	468	398	843	553	514	723	735	767	455	938	1063	836	923	1024	610	924	806	660	753	641	526	989	899	719	822	947
CDKN1C_1223	74	48	37	66	44	113	62	35	13	46	57	23	20	18	32	34	41	26	39	95	32	45	33	39	72	118	33	39	166	125	187	125	231	244	219	214	317	147	194	194	151	164	120	112	244	246	178	149	271
CEBPA_1240	8	4	3	3	2	15	1	2	2	7	9	4	4	0	2	4	5	2	4	3	6	3	2	5	5	1	3	2	10	9	9	2	1	17	10	9	12	1	2	9	13	6	4	2	14	14	7	3	7
CEBPD_1242	1	0	1	0	2	0	1	0	0	0	0	1	1	0	0	0	0	0	0	1	0	3	0	0	1	0	2	0	1	0	0	2	0	0	1	4	0	1	4	4	3	0	2	0	5	6	0	3	7
CEBPZ_1245	594	606	512	640	497	740	781	571	458	561	560	550	368	258	364	334	416	496	440	783	489	727	1118	764	684	1345	1071	1236	1151	1218	1007	616	1229	1515	1058	1130	1341	614	1140	964	1205	1119	1120	764	1103	1143	1133	993	1406
CENPA_1247	0	0	0	0	0	0	0	0	0	0	0	1	0	0	0	0	0	0	0	0	0	0	0	0	1	1	0	0	0	0	2	2	0	1	0	3	0	1	1	0	0	0	0	0	0	0	0	0	0
CENPB_1248	0	2	0	2	2	2	0	1	1	1	0	0	0	1	1	2	0	0	0	1	0	3	2	0	0	2	0	0	3	1	0	1	1	4	2	2	2	11	0	1	3	2	4	1	0	3	2	3	2
CENPF_1252	27	37	17	25	38	35	28	15	18	20	29	12	12	23	2	8	5	9	25	31	10	57	70	69	113	166	52	82	101	73	61	49	39	56	79	103	112	76	63	37	103	75	107	60	45	59	77	67	101
CENPW_1256	74	76	84	90	84	85	72	77	48	73	53	84	59	25	36	32	61	75	46	84	30	91	148	112	92	190	134	148	166	167	149	102	120	179	162	164	185	137	159	150	192	168	163	113	194	210	163	153	178
CEP57_1257	133	123	106	143	121	160	161	93	77	123	95	86	55	49	76	94	60	71	88	222	86	177	187	191	125	310	229	207	260	290	239	134	296	273	261	250	268	82	295	206	214	300	182	117	290	241	261	246	305
CERK_1258	0	0	0	0	0	1	1	0	0	0	0	0	0	0	0	0	0	1	0	1	1	1	0	0	0	1	0	0	1	0	7	2	1	4	1	2	8	3	3	0	4	0	4	0	2	4	3	1	4
CES1_1259	2	0	0	0	0	0	0	0	0	0	0	2	1	0	0	0	0	0	0	0	0	0	0	0	0	0	0	0	0	0	1	0	0	0	0	0	1	0	0	0	1	0	1	0	0	0	0	0	0
CETN3_1262	0	5	3	3	4	2	2	1	0	0	0	2	0	0	0	0	2	3	4	3	0	1	4	11	6	9	9	5	4	4	2	9	7	11	3	3	5	14	3	5	5	2	9	3	8	3	17	4	6
CFH_1265	0	0	0	0	0	0	0	0	0	0	0	0	0	0	0	0	0	0	0	0	0	0	0	0	0	0	0	0	0	0	0	0	0	0	0	0	0	0	0	0	0	0	0	0	0	0	0	0	0
CFH_1266	0	0	3	0	0	0	0	0	0	0	1	0	0	0	0	0	1	0	0	0	0	0	0	0	0	0	0	0	2	0	0	0	2	2	0	1	0	0	3	3	1	0	1	0	1	3	0	0	1
CFL1_1268	846	883	534	749	708	915	916	417	320	793	546	467	270	157	523	464	298	387	605	1262	346	1109	1500	1459	1957	3200	1532	1569	1924	1470	1778	1461	1686	2105	1550	2198	1915	2609	1754	1519	1119	1632	1394	1006	1521	1818	1704	1441	1972
CFLAR_1269	0	0	0	0	0	0	0	0	0	0	0	0	0	0	0	0	0	0	0	0	0	0	0	0	0	0	0	0	0	0	0	0	0	0	0	0	0	0	0	0	0	0	0	0	0	0	0	0	0
CFLAR_1270	5	2	7	8	2	4	6	3	4	9	14	6	1	4	7	9	12	9	3	16	10	5	6	4	12	7	9	3	7	20	19	13	29	53	14	15	23	17	25	41	15	18	10	15	23	36	20	18	16
CGA_1272	0	0	0	0	0	0	0	0	0	0	0	2	0	0	0	0	0	0	1	0	0	0	0	0	0	0	0	0	0	0	0	0	0	0	0	0	0	0	0	0	0	0	0	0	0	0	0	0	0
CGGBP1_1275	53	45	42	54	58	63	50	23	24	53	40	26	20	6	25	15	22	34	30	77	11	63	57	73	98	119	85	79	119	111	144	75	135	155	96	145	129	88	73	89	71	109	102	59	144	133	125	89	111
CGRRF1_1278	25	22	14	22	10	42	18	9	13	8	18	8	7	13	20	11	5	18	16	43	20	18	17	12	16	21	10	10	55	39	57	27	72	81	64	58	81	19	77	42	38	43	38	30	42	89	50	55	57
CHAC1_1279	16	14	8	15	15	13	24	10	13	19	14	10	6	5	10	24	5	19	15	23	34	24	25	13	11	23	6	38	23	29	15	16	25	35	13	25	43	31	30	23	22	30	21	11	26	38	23	21	26
CHD1L_1283	127	98	75	107	85	135	103	50	34	84	82	43	31	33	26	57	47	86	63	112	52	64	77	116	119	192	75	108	325	181	238	132	254	316	326	268	291	204	278	200	221	226	235	138	217	326	244	214	257
CHD4_1284	1888	1860	1418	2075	1578	2145	2172	1912	1722	1571	1684	2001	1360	1133	1285	923	2011	2427	1464	2505	1720	1866	2063	2309	2567	4497	2331	2431	4006	3748	3341	2452	3890	4704	3580	3678	4531	3370	3733	3318	3800	3545	3280	2372	3621	4307	3678	3374	4394
CHD4_1285	22	23	9	14	13	31	7	4	3	7	19	4	17	6	10	13	19	7	26	34	8	12	9	12	15	15	2	10	59	43	76	61	88	88	62	67	146	95	81	67	51	31	66	34	65	88	69	52	82
CHEK1_1288	162	131	139	173	172	207	187	122	115	169	145	189	89	57	87	77	129	110	123	258	100	260	325	347	322	637	406	391	367	391	312	221	323	427	373	446	421	324	294	255	343	303	327	191	280	319	349	270	478
CHEK2_1289	7	3	1	0	4	8	3	1	2	4	3	0	1	0	3	0	3	0	3	8	3	4	4	8	4	8	1	4	13	11	11	9	13	12	18	4	6	9	11	3	10	1	8	6	10	10	12	8	11
CHERP_1290	28	58	49	63	46	68	83	79	55	59	33	65	49	26	45	34	41	45	35	92	56	70	86	53	58	103	74	110	120	97	76	46	129	101	134	112	121	54	120	135	153	134	86	70	89	91	131	93	131
CHI3L2_1294	0	0	0	0	0	0	0	0	0	0	0	0	0	0	0	0	0	0	0	0	0	0	0	0	0	0	0	0	0	0	0	0	0	0	0	0	0	0	0	0	0	0	0	0	0	0	0	0	0
CHIC2_1295	62	63	34	36	65	64	79	55	37	61	26	48	20	11	27	38	30	36	46	90	37	48	86	90	67	145	95	115	119	110	95	60	90	119	100	114	121	63	127	113	116	73	98	70	114	146	124	93	121
CHMP2A_1298	4	9	3	6	6	15	7	6	1	2	4	1	5	1	6	2	5	2	3	5	6	5	8	2	9	9	3	6	6	11	20	12	15	27	17	11	34	31	30	7	10	13	20	7	18	16	19	9	34
CHMP2B_1301	12	10	7	10	14	15	8	13	6	6	12	14	14	3	10	3	9	14	10	10	10	2	8	1	2	1	10	6	4	19	7	0	39	15	33	1	28	0	12	30	20	22	7	13	35	32	25	15	22
CHMP4A_1304	515	469	453	580	475	629	639	632	504	474	548	768	482	312	339	235	455	706	379	560	517	692	882	627	526	1031	981	917	852	892	720	451	959	1193	753	853	948	633	903	847	862	835	767	468	909	1113	807	834	1003
CHMP6_1311	15	23	12	11	22	22	29	11	21	20	20	16	9	7	15	9	11	11	15	26	23	19	14	17	16	43	30	26	56	44	46	16	41	51	36	29	54	47	32	43	36	38	58	34	29	45	36	32	50
CHN1_1312	83	66	60	91	81	91	80	72	58	75	62	76	49	32	47	39	60	72	57	112	64	91	90	74	105	180	117	122	175	169	128	134	195	227	128	164	237	139	155	145	161	171	159	106	184	172	199	142	194
CHPF2_1320	86	94	76	87	68	101	119	60	61	78	84	73	57	64	54	49	57	83	69	119	75	99	134	97	101	177	81	118	188	172	149	126	165	237	195	235	224	171	172	169	166	182	134	122	179	225	204	148	221
CHRNA4_1328	113	55	63	81	58	77	82	45	39	68	62	43	19	26	41	26	43	54	55	93	39	63	64	76	46	142	64	63	150	123	156	119	142	184	168	179	245	126	158	139	134	161	118	110	181	172	190	144	198
CHRNB3_1333	7	1	6	4	4	12	6	4	4	2	11	1	1	3	4	2	2	1	3	4	2	0	12	7	5	9	9	1	6	6	2	2	11	15	2	14	7	6	6	20	3	20	5	3	8	10	11	11	4
CHST15_1334	0	0	3	0	0	0	0	0	0	0	0	0	0	0	0	0	0	0	0	0	0	0	0	0	0	0	0	0	0	0	0	0	0	0	0	0	2	0	0	0	0	0	0	0	0	1	0	0	0
CHST15_1335	0	0	0	0	0	0	0	0	0	0	0	0	0	0	0	0	0	0	0	0	2	1	0	0	0	0	0	0	0	0	0	1	0	0	0	1	1	1	1	3	0	0	0	0	0	0	0	1	0
CHUK_1342	35	31	32	32	34	57	45	25	16	28	33	14	23	16	22	28	33	24	27	36	26	32	36	42	41	47	36	42	89	80	83	42	99	170	101	92	147	37	92	72	72	113	78	65	104	133	77	87	98
CIAPIN1_1343	60	44	35	75	62	67	41	45	20	45	65	40	29	16	44	20	53	45	43	78	16	48	71	60	62	144	73	68	144	117	93	63	113	139	122	139	174	71	92	93	69	87	78	77	109	117	122	145	122
CIC_1347	1	0	0	1	1	0	0	1	0	0	2	0	0	0	0	0	0	4	1	1	0	2	0	2	1	4	0	1	7	3	5	2	8	1	0	3	8	7	0	1	5	4	4	2	0	5	4	1	3
CIRBP_1351	49	35	19	39	23	47	32	20	15	15	36	17	18	23	25	14	33	29	26	55	28	33	18	16	20	25	9	11	150	79	110	107	146	167	140	145	226	92	137	103	88	79	71	65	171	160	117	123	130
CISD1_1354	94	69	72	87	79	103	99	37	53	64	83	37	39	43	46	36	63	77	47	107	39	83	74	66	74	101	72	65	165	140	185	112	201	258	208	185	241	109	192	213	182	145	108	98	189	211	204	192	248
CKAP5_1358	230	214	145	243	220	334	248	184	159	171	212	155	113	94	139	112	218	232	147	291	173	209	196	230	304	426	197	241	622	445	465	456	611	643	601	528	750	467	555	472	556	525	559	365	520	702	550	414	646
CKLF_1359	64	32	18	38	29	37	34	30	34	13	35	29	36	26	27	16	65	44	44	51	38	17	37	26	31	33	19	23	76	58	75	49	101	135	110	72	132	30	98	83	130	63	49	60	124	126	98	102	114
CKS1B_1362	15	11	6	12	9	9	5	16	16	11	10	7	7	10	5	4	5	5	3	16	10	27	37	26	38	50	29	25	34	31	26	20	26	26	22	40	30	36	24	25	41	29	22	12	27	27	18	22	21
CLASP1_1366	720	749	623	786	658	783	1004	601	488	764	578	626	395	247	523	467	461	560	498	1151	529	933	1123	1073	759	1776	1375	1408	1522	1470	1235	814	1534	1898	1151	1539	1328	981	1542	1314	1412	1379	1159	780	1696	1630	1218	1384	1777
CLEC18A_1380	0	0	1	0	0	3	4	0	2	0	0	5	0	0	0	2	0	0	0	1	0	2	5	4	1	1	4	5	2	6	1	1	2	0	3	2	1	2	5	3	5	2	1	1	6	0	2	5	6
CLEC18A_1382	0	0	0	0	0	0	0	0	1	0	0	0	0	0	0	0	0	0	0	0	0	1	0	0	0	0	2	0	0	0	0	0	0	0	2	1	0	0	0	0	0	0	0	0	0	0	0	0	0
CLN3_1392	0	1	0	3	2	1	0	1	0	0	1	1	1	1	0	0	0	0	2	2	0	0	5	0	1	1	0	1	7	3	5	0	5	0	0	0	4	0	2	3	0	6	1	3	2	1	1	1	4
CLPX_1399	53	46	24	56	61	78	65	34	26	30	48	43	31	24	29	34	41	83	42	90	35	54	49	38	89	138	43	55	198	145	173	168	164	259	188	192	228	252	177	196	134	129	156	124	164	187	208	169	202
CLSTN1_1400	252	242	150	244	246	289	279	120	95	231	190	165	96	66	165	162	98	152	190	376	126	206	234	276	356	569	233	252	569	492	525	471	596	628	490	522	696	627	529	442	493	471	464	336	531	648	546	454	640
CLSTN3_1401	6	7	3	5	8	5	12	6	2	4	11	1	1	2	5	7	5	5	8	14	4	3	3	4	7	11	1	5	27	21	17	19	11	23	25	22	45	41	29	16	10	14	22	12	12	41	29	12	20
CLTB_1402	487	471	396	572	445	615	574	949	714	455	491	831	611	466	400	211	737	1002	367	590	754	463	673	351	258	565	629	574	618	765	484	273	885	957	664	565	940	289	780	787	756	704	461	448	838	967	630	648	903
CLTC_1405	513	371	278	467	349	627	431	290	263	319	373	288	245	253	287	237	324	362	265	607	314	372	357	308	401	624	273	348	1121	1052	1064	604	1451	1423	1365	1158	1562	1050	1192	895	1073	909	862	624	1174	1236	996	1148	1518
CLU_1406	1	0	0	0	0	0	0	0	0	0	1	0	0	0	0	0	0	0	3	0	0	4	1	0	0	4	3	1	0	0	0	0	0	0	0	0	0	0	0	0	0	2	0	0	1	1	1	0	0
CNDP2_1408	1	1	3	1	0	0	0	0	0	1	2	0	0	0	0	0	1	1	1	2	1	1	3	3	3	0	1	0	5	1	9	5	0	4	2	3	9	10	8	6	1	2	8	6	2	4	7	4	6
CNEP1R1_1411	168	156	113	177	138	208	234	168	103	142	127	135	94	82	114	105	95	128	115	256	134	230	279	202	201	310	264	276	296	291	296	141	376	414	310	324	410	211	337	286	281	318	200	181	343	367	289	317	327
CNOT10_1423	19	19	11	18	23	16	18	8	9	12	18	14	7	7	10	3	8	11	10	30	12	18	32	39	49	87	47	26	38	31	48	50	45	77	41	53	42	50	24	36	57	47	29	23	17	62	37	56	69
CNOT4_1427	287	286	195	311	284	365	332	191	160	272	299	197	152	100	225	185	191	222	222	377	168	303	350	338	311	590	398	392	585	582	545	286	679	872	529	589	624	422	558	565	467	550	444	318	603	669	502	535	703
CNOT8_1430	1100	1068	882	1006	961	1288	1039	1074	753	934	940	1205	715	547	686	490	1053	1275	793	1463	974	897	1236	1111	1030	1875	1109	1502	2676	2300	2193	1352	2569	2999	2127	2447	2572	1698	2049	2092	2238	1805	2283	1468	2193	2509	2191	1876	2094
CNPY3_1433	128	79	68	123	86	84	92	68	75	79	105	83	45	53	55	41	69	92	72	127	39	118	123	138	146	226	108	119	272	185	202	161	251	245	232	219	294	161	247	183	181	174	172	143	177	284	198	193	308
CNTN4_1436	29	35	13	26	25	32	40	14	12	18	20	9	8	6	22	9	19	8	18	30	9	21	25	30	14	13	19	36	50	43	45	18	84	78	66	48	67	18	63	69	25	49	34	40	60	54	85	55	67
COASY_1438	64	45	45	44	43	64	41	31	35	19	27	15	22	36	24	38	38	28	27	71	22	47	44	44	50	106	29	50	139	95	125	91	166	141	124	182	193	83	128	84	107	93	102	79	134	158	150	132	169
COG2_1441	82	79	54	135	85	115	82	121	107	95	90	128	85	57	80	67	101	144	83	121	82	93	170	124	99	182	135	156	186	230	135	92	194	191	194	174	244	101	180	203	212	185	184	125	170	258	195	154	200
COG5_1449	74	45	19	53	39	55	55	19	7	35	30	22	12	8	21	29	23	27	34	91	15	32	29	42	37	73	21	36	138	109	108	72	104	145	107	143	143	88	99	115	89	113	102	83	94	161	131	93	158
COL12A1_1461	2	0	0	0	0	0	0	1	2	0	1	0	0	0	0	0	0	0	0	1	3	1	0	0	0	0	0	0	6	0	0	0	0	0	4	1	2	0	0	0	4	6	6	0	3	0	1	9	4
COL1A1_1466	0	0	0	0	0	0	0	0	0	2	2	0	1	1	0	1	0	0	0	0	0	3	3	5	4	6	0	1	11	3	5	1	3	0	6	7	2	3	6	0	8	10	1	3	4	2	4	3	14
COL4A1_1472	25	41	24	18	22	31	53	32	23	30	20	26	18	22	32	37	25	43	41	79	42	30	39	29	17	46	37	61	55	61	58	32	97	107	69	80	54	24	83	86	51	56	41	33	111	127	79	85	81
COL4A2_1473	62	53	29	48	48	56	74	53	25	47	48	37	31	24	23	44	55	73	37	77	50	37	38	26	33	55	31	31	107	109	101	62	198	203	135	96	165	84	186	122	92	90	81	79	168	179	118	82	163
CERT1_1476	549	443	328	439	412	530	484	266	188	342	450	315	197	172	244	207	289	316	303	603	263	448	483	473	511	980	473	515	1057	987	942	621	1157	1397	971	1241	1163	969	1017	840	778	885	800	509	860	1053	910	885	1096
COL4A5_1479	3	0	0	4	2	1	3	0	1	1	0	2	2	0	0	0	0	0	0	6	0	2	1	5	7	7	1	4	8	3	4	5	2	8	8	8	6	16	7	2	2	4	8	5	3	2	4	7	5
COL5A1_1480	15	4	6	10	10	3	5	5	2	5	3	0	5	0	9	2	4	6	2	7	5	9	14	16	17	26	4	13	11	10	9	5	10	26	17	9	4	7	12	10	12	14	13	6	11	8	7	25	25
COL5A2_1483	1	0	2	3	3	5	0	6	4	3	2	2	1	4	0	0	7	4	0	10	2	2	3	3	0	1	4	1	4	4	2	4	5	0	9	1	5	0	1	1	3	10	3	2	3	4	9	3	6
COMMD3_1485	492	448	289	446	382	549	450	311	285	356	405	302	253	160	250	263	263	298	312	623	260	403	437	472	493	809	443	482	851	808	871	500	888	1226	929	999	1268	597	856	787	833	855	805	554	923	1188	936	909	992
COPB2_1491	74	46	30	49	41	61	57	60	43	28	82	64	26	30	38	19	50	52	26	93	43	44	48	53	53	71	40	34	124	145	107	74	168	165	155	137	200	71	169	97	145	136	134	84	159	147	131	148	140
COPE_1492	272	252	151	259	221	361	257	273	283	211	305	265	174	199	175	138	304	303	181	392	259	240	323	191	191	382	216	262	555	527	429	277	599	675	575	467	758	365	554	536	621	476	414	380	598	774	551	529	647
COPS3_1496	659	538	419	611	545	645	768	862	532	569	548	851	568	227	470	313	474	588	484	804	572	627	955	536	418	776	868	768	815	1036	667	302	1301	1104	988	871	1017	315	985	883	973	996	558	538	1140	860	903	915	1084
COPS5_1497	259	217	180	249	186	312	235	207	143	203	206	211	153	94	164	142	134	197	185	334	186	233	312	293	278	493	328	359	438	489	377	292	489	500	381	422	553	306	425	412	403	426	407	276	389	541	446	380	523
COPS7A_1498	7	6	5	4	2	10	10	8	3	0	6	10	1	0	1	1	6	6	5	6	2	4	4	0	0	1	5	2	8	3	8	4	6	6	8	3	9	0	4	3	11	4	7	2	5	4	4	2	13
COPZ1_1499	103	73	54	88	76	105	114	58	42	84	71	62	28	39	56	50	31	50	44	125	43	108	122	107	127	228	97	105	215	183	214	136	218	260	181	246	208	193	236	157	168	178	137	107	176	200	189	156	196
COQ5_1506	29	24	23	34	22	42	25	13	21	25	33	21	11	20	13	26	20	19	27	43	11	27	25	30	54	71	33	31	98	56	74	63	90	99	61	126	107	120	105	67	57	69	77	54	89	74	84	78	97
CORO1A_1507	31	17	18	11	36	22	22	18	16	13	10	7	13	11	15	11	15	16	12	32	13	25	16	17	21	24	19	23	49	34	46	39	39	84	49	53	56	49	65	43	60	61	43	29	47	54	55	53	54
COX4I1_1515	64	37	22	23	26	50	46	26	23	21	25	22	32	23	23	18	29	44	28	64	25	10	41	16	6	46	27	23	111	73	53	59	107	123	116	67	118	31	76	37	128	113	86	70	83	102	130	77	128
COX6B1_1519	84	76	35	72	66	79	59	78	53	40	64	48	26	50	26	45	60	65	58	84	70	68	61	61	89	136	47	62	174	133	183	136	230	213	229	228	229	183	203	130	177	175	106	107	251	206	183	192	156
COX7A2_1523	183	107	68	135	96	134	100	44	64	56	107	63	47	44	63	74	72	75	68	187	50	97	88	61	93	133	61	68	385	230	322	216	421	499	401	442	463	278	351	316	240	240	271	194	364	393	338	347	390
COX7B_1524	83	41	33	93	51	79	80	33	27	47	59	35	10	29	28	30	28	43	51	97	25	59	102	53	87	152	49	63	186	147	158	112	216	289	213	228	294	122	185	166	157	150	169	103	196	271	199	161	185
COX7C_1525	949	787	680	1075	900	1078	1056	1269	924	830	855	1248	790	436	673	460	766	1040	626	1024	827	1022	1460	775	568	1179	1461	1209	1220	1463	1034	384	1833	1748	1500	1289	1582	488	1394	1543	1443	1499	893	798	1739	1536	1408	1561	1563
CPNE1_1528	10	16	11	24	22	14	5	6	6	13	4	9	12	29	11	10	14	6	9	25	14	16	21	13	12	23	9	21	35	15	31	18	34	49	38	41	56	58	37	33	30	30	43	19	49	52	32	24	36
CPNE1_1529	192	179	113	189	146	200	259	182	154	151	159	167	145	130	139	138	169	216	120	276	181	159	197	157	114	206	186	245	378	357	285	148	452	360	384	296	476	124	342	299	428	318	307	194	378	414	373	299	381
CPNE3_1532	228	225	207	276	208	276	287	210	167	213	202	220	131	127	161	137	217	227	179	353	189	242	279	291	296	540	361	338	584	448	435	331	573	583	497	465	680	570	558	487	480	487	469	318	416	667	507	410	507
CPSF1_1536	446	378	311	500	397	587	492	312	312	385	443	389	261	154	268	221	254	345	349	543	313	502	641	517	494	919	630	605	806	760	656	404	958	939	769	886	738	549	757	813	816	824	558	382	916	812	732	791	911
CPSF4_1539	98	79	76	128	82	121	104	110	77	85	93	83	82	45	86	45	87	100	99	170	95	94	107	82	39	108	92	86	198	195	140	58	239	220	197	165	230	47	173	163	193	179	140	126	212	211	169	163	253
CPSF7_1542	43	34	13	50	35	55	31	31	37	28	38	18	25	39	30	15	43	58	30	58	27	41	42	20	34	57	23	33	118	66	87	85	132	123	115	98	191	59	121	88	131	115	80	83	110	130	133	109	111
CR1_1543	0	0	0	0	0	0	0	1	1	0	0	0	0	0	0	0	0	0	0	0	0	0	0	0	0	0	0	0	0	0	0	0	0	0	0	0	0	0	0	0	0	0	0	0	0	0	0	0	0
CRADD_1544	116	92	77	103	95	123	115	76	66	93	94	57	52	23	42	44	70	76	79	163	57	104	90	97	102	170	101	84	201	193	220	166	240	332	222	256	281	158	269	199	171	225	177	140	229	313	216	198	297
CREBBP_1553	19	44	23	36	26	37	27	10	15	9	20	14	13	5	9	12	15	26	32	29	13	14	22	39	29	65	23	23	78	70	61	46	67	103	66	56	66	67	46	59	57	76	55	37	59	67	80	49	71
CREG1_1558	11	7	9	22	10	18	14	2	9	10	8	5	14	0	3	1	1	4	10	9	4	5	9	4	4	18	4	3	15	21	18	8	19	26	20	19	19	12	4	8	6	15	12	13	24	8	17	21	15
CRELD2_1561	39	34	22	26	24	30	38	23	26	13	30	29	12	12	29	15	28	37	23	45	22	31	24	19	12	28	31	39	86	89	47	19	65	66	58	56	120	22	51	61	66	61	55	52	52	79	52	50	84
CRK_1571	8	11	4	10	5	16	8	12	13	5	11	21	4	0	9	5	9	6	5	14	1	13	17	11	5	21	11	14	27	15	25	10	19	31	16	16	25	12	21	11	29	22	16	14	12	21	30	22	32
CRTAP_1578	1	0	1	1	0	2	0	0	0	1	1	0	0	0	1	0	1	0	1	0	2	2	0	2	2	3	0	0	0	1	7	0	0	0	1	5	4	5	3	3	1	0	5	1	0	2	0	3	2
CRTC1_1581	195	181	115	188	153	177	156	125	104	114	163	108	92	108	116	94	193	141	109	207	124	134	158	115	119	232	127	118	410	343	389	252	555	580	422	370	495	267	477	376	349	417	412	260	561	553	388	435	485
CRYAB_1582	0	0	0	0	0	0	0	0	0	0	0	0	0	0	0	0	0	0	0	0	0	0	0	0	0	0	0	0	0	0	0	0	0	0	0	0	0	0	0	0	0	0	0	0	0	0	0	0	0
CRYZ_1586	18	18	10	28	20	22	32	16	12	10	13	15	15	2	15	14	12	21	13	25	19	24	15	27	19	36	26	26	25	14	26	8	36	46	35	34	17	20	28	34	38	53	22	12	25	27	19	25	32
CSF3_1592	0	0	0	0	0	0	0	0	0	3	0	0	0	0	0	0	0	0	0	0	2	0	0	0	0	0	0	4	0	0	0	1	0	0	0	0	0	0	0	0	1	0	0	0	0	0	1	0	0
CSNK1D_1599	400	425	341	455	389	505	583	368	331	391	436	432	260	236	323	285	332	413	336	598	356	448	612	446	451	850	567	627	1052	819	784	525	1058	1000	920	871	1003	667	873	696	962	869	711	587	832	952	862	919	1027
CSNK1E_1602	4	3	6	5	3	6	5	2	0	3	6	0	3	2	2	2	0	4	1	2	3	5	4	7	5	9	2	2	11	8	17	11	25	21	7	13	15	13	14	11	5	15	5	5	13	14	9	8	15
CSNK1G2_1605	181	146	86	151	135	188	180	101	129	109	155	111	95	83	103	82	110	132	116	206	133	170	168	168	139	271	147	210	400	351	290	257	415	461	403	352	470	192	431	343	429	277	287	246	446	459	395	353	473
CSNK2A2_1609	112	106	67	119	77	94	135	95	61	64	73	71	41	31	75	50	47	67	73	131	88	105	125	110	109	170	123	146	220	186	150	100	238	175	161	210	212	123	151	140	205	203	162	80	192	232	201	176	216
CSNK2B_1610	1	2	2	5	5	5	1	2	3	1	0	6	3	2	0	4	7	4	2	5	5	0	6	0	1	4	0	3	12	16	13	14	22	11	7	3	27	9	9	14	4	11	13	8	6	26	12	6	15
CST6_1613	7	9	2	2	1	1	3	0	4	4	5	1	3	4	5	0	2	2	1	4	1	6	3	3	4	6	3	5	5	5	15	4	2	18	17	8	8	4	13	4	14	11	8	3	4	7	7	7	5
CT45A6_1618	0	0	0	0	0	0	0	0	1	0	0	0	1	0	0	0	0	0	0	0	0	0	1	0	0	0	0	0	0	0	0	0	0	0	0	0	0	0	0	0	0	0	0	0	0	0	0	0	0
CT55_1619	0	0	0	0	0	0	0	0	0	0	0	0	0	0	0	0	0	0	0	0	0	0	0	0	0	0	0	1	0	0	0	0	0	0	0	0	0	0	0	0	0	0	0	0	0	0	0	0	0
CTBP1_1620	31	36	14	25	20	24	36	12	16	20	20	18	9	8	15	16	12	22	16	34	21	25	22	19	24	34	31	36	66	59	59	63	65	76	81	65	83	59	56	73	61	66	56	28	76	81	56	55	62
CTHRC1_1625	25	20	6	20	12	22	18	7	8	8	13	10	13	7	11	8	23	20	22	36	13	7	11	18	20	48	5	3	64	41	78	58	85	147	80	68	96	79	101	77	45	59	54	44	86	62	64	80	70
CTNNAL1_1630	16	7	9	8	11	5	14	14	6	6	6	5	1	4	5	6	1	9	6	8	4	35	13	24	53	50	25	36	35	19	29	20	14	23	29	38	27	46	8	6	19	22	18	25	22	8	12	15	20
CTNNB1_1633	3716	3066	2171	3408	3007	4048	3253	1825	1618	2435	2615	1850	1379	1018	1760	1663	1777	2117	2232	4622	1376	3258	3577	4143	5711	8764	3632	3502	9316	7357	8647	7335	8085	9906	8503	9898	10835	11906	8472	6995	7130	7896	7877	4760	7266	9684	8727	7304	9345
CTPS1_1637	1	0	0	3	1	1	3	1	4	0	2	2	0	0	1	0	0	4	0	0	2	3	0	1	1	4	0	3	3	4	2	0	7	3	6	3	6	0	10	7	2	0	2	3	2	5	2	1	4
CTSA_1641	92	86	58	83	90	107	108	104	75	71	69	111	83	41	36	28	80	113	64	87	55	93	150	89	60	129	107	81	117	134	105	42	160	140	110	106	160	48	135	82	139	145	94	67	178	133	119	126	149
CTSD_1642	69	35	24	50	54	66	43	25	27	48	37	30	26	25	32	33	27	43	37	68	37	52	38	46	33	89	27	40	96	108	132	72	119	155	137	150	173	89	91	95	106	133	92	74	107	137	126	101	145
CTSG_1643	0	0	0	0	0	2	0	0	0	0	0	0	0	0	0	0	0	0	0	0	0	0	0	0	0	0	2	0	0	0	0	0	0	0	0	0	0	0	0	0	1	0	0	0	0	0	0	0	0
CTSH_1644	0	0	0	0	0	1	0	0	0	0	0	0	0	0	0	0	0	0	0	0	0	0	0	0	0	0	0	0	0	0	0	0	0	0	0	0	0	0	0	0	0	0	0	0	0	0	0	0	0
CTSL_1645	58	58	41	67	66	39	84	79	60	37	36	58	40	25	41	42	62	67	23	56	52	78	117	89	60	128	105	148	132	95	99	64	87	117	105	82	94	74	52	35	157	94	113	58	68	63	104	111	121
CTSL_1647	10	8	6	9	10	16	21	5	5	19	8	7	3	2	5	5	9	9	4	10	4	13	29	30	29	45	18	32	26	27	29	13	22	26	31	30	16	17	27	21	20	28	33	12	22	40	25	25	35
CTTN_1650	58	46	32	50	53	56	57	39	43	39	35	54	38	28	30	21	68	57	28	53	51	60	63	41	42	54	43	63	97	119	71	45	144	147	104	94	131	54	140	94	107	115	76	96	109	123	106	130	101
CUTA_1654	55	43	37	36	45	83	49	35	26	50	46	20	25	21	32	21	41	50	25	78	26	43	61	49	79	76	49	29	124	99	158	124	162	221	148	166	205	175	174	130	110	129	132	69	126	150	130	142	169
CUX2_1658	64	59	50	50	57	73	62	39	32	54	26	22	16	12	38	24	31	31	30	81	32	42	25	44	18	65	49	45	94	92	88	37	155	119	72	70	139	68	80	104	70	121	58	48	129	117	95	78	106
CXCL12_1666	0	0	0	0	0	1	2	0	0	0	0	0	0	0	0	0	0	0	0	0	1	0	0	0	0	0	0	0	0	0	0	0	0	0	1	0	0	2	0	2	0	1	1	0	0	0	1	0	0
CXCL12_1667	4	11	7	13	7	16	11	0	4	5	9	5	9	2	6	2	7	9	3	9	1	10	7	4	15	19	3	6	21	12	8	12	17	9	17	14	15	12	12	11	17	12	15	8	24	19	8	21	18
CXCL12_1668	0	0	0	0	1	0	0	0	0	0	0	0	0	0	1	0	0	0	0	1	0	0	0	0	0	0	0	0	0	0	0	0	9	0	0	0	0	0	0	0	0	0	1	2	0	2	1	0	5
CXCL12_1669	10	6	0	3	10	8	7	4	1	0	6	8	0	3	3	8	0	2	3	6	4	4	6	11	11	9	2	4	6	5	7	8	15	33	5	15	9	3	13	3	14	5	15	5	14	10	15	11	10
CXCL2_1672	0	0	1	0	0	0	0	0	0	0	0	0	1	0	0	0	0	0	0	1	0	0	0	0	0	0	0	0	0	0	0	0	0	0	0	0	0	0	2	0	0	0	0	0	0	0	0	0	0
CXXC1_1680	30	40	31	49	50	26	34	36	28	33	38	42	17	16	26	26	45	40	30	64	35	37	47	51	46	87	35	56	100	96	86	53	114	117	68	50	142	67	107	74	89	97	101	58	92	111	91	84	115
CYB561_1683	13	6	6	4	7	17	10	2	5	1	7	5	2	5	5	2	7	5	10	18	7	2	0	10	9	9	3	3	28	10	22	24	26	34	25	14	38	4	25	31	35	23	18	16	19	34	13	18	27
CYCS_1692	515	505	358	601	490	616	653	733	484	450	496	756	462	222	409	344	502	643	418	861	510	616	856	534	395	789	910	892	1092	1005	640	259	1251	1216	1072	875	1115	369	1024	915	1013	986	666	538	1094	922	920	871	914
CYP11A1_1693	0	0	0	0	0	0	0	1	0	0	0	0	0	0	0	0	0	0	0	0	0	0	0	0	0	0	0	0	0	0	0	0	0	2	0	0	0	0	0	0	0	0	0	0	0	0	0	0	0
CYP1A1_1698	0	0	0	0	0	0	0	0	1	1	0	0	0	0	0	0	0	0	0	2	0	0	0	0	0	0	0	0	0	0	0	0	0	0	0	0	0	0	0	0	0	0	1	0	0	0	0	0	0
CYP1A2_1699	0	0	0	0	0	0	0	0	0	0	0	0	0	0	0	0	1	0	0	0	0	0	0	0	0	0	0	0	0	0	0	0	0	0	0	0	0	0	0	0	0	0	0	0	0	0	0	0	0
CYP26B1_1706	0	0	0	0	0	0	0	0	0	2	0	0	0	0	0	0	0	0	0	0	0	0	0	0	0	0	0	0	0	0	0	0	0	0	0	0	0	0	0	0	0	0	0	0	0	3	1	0	0
CYP27A1_1707	0	1	0	0	0	2	0	1	0	0	2	0	0	1	1	1	0	0	1	0	0	0	3	0	2	0	0	0	1	0	1	0	0	0	0	0	3	0	0	1	0	0	0	2	0	0	0	2	0
CYP2B6_1710	0	0	0	0	0	0	0	0	0	0	0	2	0	0	0	0	0	0	0	0	0	0	0	0	0	0	1	0	0	0	0	0	0	0	0	0	0	0	0	0	0	0	0	0	0	0	0	0	0
CYP2C19_1714	0	0	0	0	0	0	0	0	0	0	0	0	0	0	0	0	0	0	0	0	0	0	0	0	0	0	0	0	0	0	0	0	0	0	0	0	0	0	0	0	0	0	0	0	0	0	0	0	0
CYP2C9_1720	0	0	0	0	0	0	0	0	0	0	0	0	0	0	0	0	0	1	0	0	1	0	0	3	0	0	0	0	0	0	0	0	0	0	0	0	0	0	0	0	1	0	0	1	0	0	0	0	0
CYP2E1_1722	4	3	1	4	3	8	4	3	4	1	5	3	4	4	3	3	0	8	2	15	14	0	4	3	2	7	2	5	11	14	21	8	23	17	6	11	3	7	16	13	11	9	8	8	17	22	13	10	12
CYP2U1_1726	11	8	3	5	8	1	4	2	3	3	2	4	8	1	0	7	0	3	1	7	1	2	6	6	6	10	2	8	21	8	10	6	7	6	20	10	16	5	6	1	10	24	10	10	9	4	14	9	18
CYP46A1_1732	1	1	0	5	0	2	2	1	3	0	0	0	1	2	1	0	0	3	0	2	1	0	0	0	0	2	0	0	1	6	5	1	4	13	4	1	9	1	5	0	3	6	2	0	4	3	3	3	3
CYP4F12_1736	0	0	0	0	0	0	0	0	0	0	0	0	0	0	0	0	0	0	0	0	0	0	0	0	0	0	0	1	0	0	0	0	0	0	0	0	0	0	0	0	0	0	0	0	0	0	0	0	1
CYP4F3_1739	0	0	0	0	0	0	0	0	0	0	0	0	0	0	0	0	0	0	0	0	0	0	0	0	0	0	0	0	0	0	0	0	0	0	0	0	0	0	0	0	0	0	0	0	0	0	0	0	0
CYTH1_1748	1	1	3	5	0	4	3	2	1	0	2	6	8	7	2	1	3	4	3	9	1	1	1	0	1	0	1	0	2	2	3	1	3	6	5	9	5	0	12	9	14	11	4	0	12	3	3	7	10
DAD1_1749	403	287	185	344	297	331	273	242	216	229	267	253	176	188	189	141	272	312	219	377	220	268	305	199	272	478	243	213	612	573	610	361	791	952	750	696	974	405	716	684	537	559	447	409	758	668	581	691	936
DAG1_1750	44	22	29	42	45	61	39	15	18	20	34	40	26	20	26	21	31	32	31	69	25	24	32	33	42	50	32	26	95	72	96	64	119	149	126	98	159	87	97	105	89	75	97	56	78	129	86	68	116
DAPK1_1752	41	35	27	49	35	33	47	17	27	36	31	26	25	11	25	39	21	22	34	73	28	42	59	43	69	73	36	60	129	103	97	98	96	128	91	105	211	136	102	79	102	89	130	59	103	102	97	79	127
DARS2_1755	64	82	68	101	84	92	97	86	57	77	80	118	61	37	46	36	68	77	70	87	48	117	119	89	97	174	163	110	150	145	98	60	153	162	205	163	186	53	110	131	171	187	121	99	145	151	152	138	154
DAXX_1756	271	244	209	336	268	306	387	314	294	258	308	380	229	176	187	110	290	347	184	340	260	335	539	383	304	711	486	640	587	568	409	319	626	560	502	507	603	385	514	391	647	591	503	367	540	568	509	541	669
DAZ4_1757	0	0	0	0	0	0	0	0	0	0	0	0	0	0	0	0	0	0	0	0	0	0	0	0	0	0	0	0	0	0	0	0	0	0	0	0	0	0	0	0	0	0	0	0	0	0	0	0	0
DBH_1758	0	0	0	2	0	1	0	0	0	0	2	1	0	4	1	1	0	0	1	0	0	0	0	1	2	1	2	0	1	4	5	3	5	3	3	5	7	1	5	5	2	1	0	1	1	10	3	6	2
DCAF6_1773	5	8	4	9	5	18	6	1	0	5	7	3	1	0	2	2	6	9	4	12	8	11	8	3	13	16	1	8	18	12	16	19	21	23	14	23	28	34	33	8	17	9	17	3	29	23	17	22	24
DCK_1776	40	24	30	39	43	36	55	38	22	31	22	39	29	9	21	17	26	48	23	48	52	68	73	37	51	72	62	104	87	56	62	34	65	72	64	71	71	51	72	66	80	69	62	32	73	56	62	78	51
DCN_1779	0	0	0	0	0	0	0	0	0	0	0	0	0	0	0	0	0	3	0	0	0	0	0	0	0	0	0	0	0	0	0	0	0	6	2	0	0	0	0	0	0	0	1	0	0	0	0	0	1
DCP2_1782	161	134	111	166	126	190	175	236	185	144	160	252	150	91	86	99	150	209	137	186	125	166	193	209	153	337	280	256	349	335	246	157	350	310	241	247	354	155	325	229	349	274	259	185	302	283	276	309	347
DCTD_1785	354	316	235	418	363	459	408	331	308	308	329	388	277	221	229	155	302	356	256	381	299	464	561	503	328	764	559	603	727	713	572	319	793	829	699	725	872	476	665	633	705	658	602	438	747	756	713	645	831
DCTN1_1786	10	5	1	9	3	6	3	8	6	5	2	5	1	5	5	1	5	9	2	2	14	6	3	2	8	10	4	2	14	10	5	9	15	9	10	11	18	12	10	15	11	16	7	4	10	9	8	7	13
DCTN6_1789	726	642	547	798	727	925	757	961	801	615	739	964	682	515	503	358	870	1082	573	969	718	692	781	581	446	981	849	685	1256	1377	1115	511	1654	1668	1394	1301	1734	604	1436	1406	1463	1314	1038	754	1564	1748	1285	1294	1478
DCUN1D4_1795	291	215	179	248	281	384	328	123	120	206	241	145	113	103	143	142	196	196	224	455	178	141	182	175	144	329	182	206	723	629	706	391	920	1004	751	721	1201	221	937	668	676	718	655	467	846	1094	701	663	972
DCX_1796	3802	3519	2527	3741	2989	4307	4061	2157	1681	3076	2961	2081	1593	935	2459	2166	1998	2338	2754	5314	2027	2749	3346	2888	2503	4820	3192	3513	7320	6702	6521	3982	8784	10146	7084	7310	9719	4325	8211	7317	6168	7198	5981	4498	8170	9517	7263	6211	8713
DDB2_1798	5	2	2	5	2	5	1	2	3	2	1	1	2	3	2	5	0	1	0	5	1	4	9	4	7	7	1	7	7	3	3	9	5	10	9	10	15	8	6	11	13	6	9	2	5	6	4	12	5
DDIT3_1800	58	66	49	52	46	86	74	54	54	39	55	60	39	24	65	77	69	73	51	116	92	79	89	59	73	98	108	140	84	146	88	63	139	169	90	113	165	113	125	135	117	111	103	78	109	229	77	104	149
DDIT4_1803	2	3	2	0	1	1	0	1	0	0	1	0	0	0	0	1	2	0	0	0	0	0	0	0	1	0	0	0	2	0	1	0	2	0	2	1	0	0	0	6	1	3	1	0	2	1	2	0	0
DDR1_1804	77	84	61	99	70	129	121	68	57	53	71	61	44	25	76	47	93	82	101	139	77	94	91	47	51	100	76	90	174	135	134	102	160	167	193	148	191	106	164	148	142	167	177	101	183	206	179	145	208
DDX39B_1813	228	217	174	248	233	268	323	164	102	201	142	146	80	57	131	152	102	126	167	342	125	282	423	430	533	833	394	587	679	526	547	454	433	445	492	643	586	857	444	428	480	485	469	303	410	434	517	443	484
DDX3X_1816	0	0	0	1	0	3	1	0	0	2	0	1	0	0	0	0	0	1	2	4	1	1	3	0	1	2	0	1	2	3	6	5	1	0	4	6	13	3	9	1	0	2	3	2	6	0	2	1	2
DDX42_1819	9	17	4	11	15	9	11	7	7	6	8	11	2	4	8	10	8	12	9	11	8	7	16	3	10	16	7	10	39	33	29	14	26	62	33	40	23	37	33	19	41	37	34	15	33	12	35	25	23
DDX46_1822	7	17	7	9	19	24	17	7	10	7	12	12	8	8	3	10	16	21	9	8	8	11	8	8	6	6	6	8	31	30	34	18	47	56	50	30	61	14	35	40	37	30	27	29	54	51	45	32	46
DDX47_1825	15	19	9	9	12	25	8	4	8	1	11	7	5	7	8	10	3	4	5	13	8	14	8	6	19	30	8	11	32	17	34	21	40	24	39	41	49	25	47	37	27	39	20	28	48	30	35	38	51
DDX55_1828	104	105	71	98	78	116	148	67	53	110	62	71	54	23	79	80	48	73	64	218	58	156	170	171	192	278	144	213	335	309	281	180	188	378	268	303	305	230	268	248	265	283	318	153	223	280	297	223	330
DEF6_1832	1	1	0	4	1	1	2	0	4	0	0	0	0	0	1	2	4	1	1	8	2	1	3	5	0	3	2	4	8	1	4	2	3	4	1	3	11	1	1	8	3	3	5	1	4	0	3	3	2
DEFB119_1836	0	0	0	0	0	0	0	0	0	0	0	0	0	0	0	0	0	1	0	0	0	0	0	0	0	0	0	0	0	0	0	0	0	3	0	0	0	1	0	0	0	0	0	0	0	0	0	0	0
DEFB4A_1838	0	0	0	0	0	0	0	0	0	0	1	0	0	0	0	0	0	0	0	3	0	0	0	0	0	0	0	0	0	0	0	0	0	0	0	0	0	0	0	0	2	0	0	0	3	0	0	0	0
DEK_1841	548	397	385	523	446	597	485	450	365	412	462	468	324	237	303	216	433	384	303	628	289	676	741	599	722	1289	709	761	1058	1039	900	503	1283	1349	1200	1130	1370	801	1048	977	1056	1085	993	640	1182	1111	1054	1068	1383
DEPDC1B_1847	35	29	21	31	47	42	49	38	39	37	26	34	22	12	17	16	18	19	15	29	13	94	107	153	242	405	144	138	121	86	103	93	51	100	89	128	109	143	43	42	110	89	113	28	58	46	85	51	89
DERA_1848	9	2	0	2	1	4	2	0	3	4	2	3	3	0	1	1	0	5	3	10	0	1	1	1	8	7	3	7	6	6	10	14	11	7	10	20	19	8	12	11	7	13	5	6	14	16	15	16	13
DES_1849	0	0	0	0	1	0	0	1	0	0	0	0	0	1	0	0	1	0	0	0	0	0	0	0	0	0	0	0	1	2	0	1	5	0	2	0	4	0	1	4	0	0	0	0	0	3	2	0	0
DFFA_1850	9	1	2	8	6	7	13	2	9	4	2	5	2	2	4	2	6	5	7	11	3	4	6	7	9	7	1	5	17	7	17	11	11	22	7	20	24	19	19	17	10	16	9	15	19	28	27	13	8
DFFB_1853	73	48	69	68	77	68	74	92	43	77	59	105	69	26	32	22	59	79	38	80	57	54	83	77	70	150	126	121	141	98	127	50	163	189	97	139	136	78	140	109	125	115	128	81	157	151	102	132	129
DHDDS_1856	67	56	47	68	53	75	78	47	21	48	44	30	28	17	53	52	25	26	57	90	48	65	102	103	80	181	82	104	183	120	131	110	138	202	131	139	138	184	121	124	126	169	110	78	135	160	136	102	149
DHRS2_1857	1	1	0	0	0	0	0	0	0	2	0	0	2	0	1	0	2	2	1	0	0	1	2	0	1	2	1	0	0	0	1	4	8	11	2	6	2	4	2	5	2	3	3	8	4	3	3	2	1
DHRS7_1861	160	129	66	130	113	136	123	69	76	87	100	78	61	40	76	70	83	87	101	207	86	93	128	80	134	205	63	67	353	234	304	258	379	462	358	357	482	256	363	257	269	298	220	213	314	390	315	287	352
DHX16_1862	19	29	24	33	26	35	43	31	21	31	23	29	29	17	10	13	23	18	14	25	24	35	41	33	43	48	40	55	58	64	38	31	43	77	51	37	57	36	36	64	54	54	47	32	51	83	55	43	63
DKC1_1871	31	27	22	34	24	43	21	16	10	10	30	21	12	6	12	15	21	45	18	42	15	26	18	7	7	21	10	24	67	54	40	21	58	60	63	25	106	16	84	66	76	49	33	37	69	84	80	62	61
DLAT_1875	733	698	578	814	690	906	873	527	468	596	640	522	392	296	510	433	450	597	559	1038	590	769	919	757	835	1521	904	1044	1615	1526	1396	844	1758	2167	1541	1586	1866	1147	1709	1440	1469	1583	1287	968	1527	1803	1478	1563	1818
DLD_1877	2	2	3	3	3	8	1	0	2	4	0	3	0	0	2	1	0	1	2	8	3	0	3	2	2	8	3	2	7	5	5	3	6	14	3	12	13	2	7	9	5	15	5	9	10	12	19	5	6
DLG4_1880	130	113	102	186	117	203	153	143	160	96	117	117	108	79	71	73	172	178	112	192	130	106	122	109	120	223	115	119	380	304	248	209	332	340	286	230	414	204	266	273	321	271	246	253	304	361	272	297	371
DLGAP5_1882	28	16	7	30	47	20	23	17	19	13	14	8	4	6	6	2	5	3	15	22	0	71	64	94	145	195	80	91	97	62	60	46	21	44	75	91	102	84	28	4	69	70	73	42	26	14	68	50	50
DMTF1_1887	44	33	19	21	24	36	33	27	26	21	22	23	31	8	33	23	21	37	30	47	27	17	35	39	21	51	31	33	79	58	52	38	104	82	81	78	75	36	90	77	61	68	28	52	88	42	78	65	71
DMXL2_1888	33	23	8	8	13	29	15	10	6	8	10	3	3	2	6	12	12	7	17	34	7	14	9	9	26	25	4	8	36	39	37	36	53	95	35	47	86	54	50	46	28	31	40	28	31	34	37	24	48
DNAJA1_1891	194	171	83	158	150	143	186	115	93	110	116	63	58	94	89	110	92	111	117	221	105	180	212	133	213	347	153	169	413	261	425	298	474	607	419	433	506	219	455	346	287	416	321	208	458	446	407	368	487
DNAJA2_1892	61	55	33	61	53	68	47	20	19	36	36	17	17	17	19	27	13	23	29	85	29	39	31	44	64	95	27	39	150	93	140	68	118	161	115	139	152	154	122	92	83	103	109	73	95	141	104	108	155
DNAJA3_1895	8	5	2	13	7	3	8	1	5	6	4	3	1	8	1	2	4	7	12	2	1	5	5	5	10	9	9	4	18	18	21	8	19	27	15	17	25	20	24	6	16	12	16	9	21	17	17	11	11
DNAJB11_1901	459	328	258	373	338	474	460	322	315	296	355	330	248	247	242	210	378	426	269	496	239	483	567	470	517	828	409	531	940	882	869	582	1101	1134	937	968	1280	569	897	883	911	891	845	463	981	1052	988	865	1234
DNAJB14_1905	333	214	144	243	246	290	322	183	172	164	223	172	146	108	142	130	191	212	160	349	150	256	204	240	317	479	216	202	666	570	628	428	720	882	609	652	817	696	605	588	608	600	540	371	557	644	617	608	772
DNAJB2_1906	0	1	0	0	0	1	0	0	3	0	0	0	0	0	0	1	0	0	0	0	0	0	0	0	0	0	0	0	0	0	0	3	0	5	6	1	2	0	0	0	0	0	0	2	0	0	0	0	2
DNAJB6_1912	360	300	207	314	304	364	398	290	257	228	285	285	215	149	246	146	282	313	232	523	329	351	472	284	307	590	375	469	743	822	730	546	806	832	783	741	1140	452	760	642	795	642	743	471	673	959	737	635	917
DNAJC11_1916	69	59	51	60	57	81	117	59	43	77	79	72	53	22	48	35	30	74	62	124	74	131	125	109	97	206	139	130	161	153	113	74	137	142	137	156	151	117	146	102	163	154	110	89	144	191	118	132	175
DNAJC3_1920	49	32	44	42	67	46	57	47	35	46	36	42	23	40	28	17	37	46	21	83	32	65	46	79	96	132	67	79	76	65	52	57	74	86	87	72	82	52	59	43	79	85	68	52	75	85	65	57	89
DNM1_1924	141	85	61	150	117	133	121	57	29	66	84	68	32	34	75	69	76	50	102	180	61	112	148	127	241	365	110	110	402	293	383	304	361	509	361	415	512	433	319	303	295	308	306	181	299	387	390	276	429
DNM1L_1927	417	480	250	411	408	553	457	245	282	291	333	253	199	156	244	239	410	395	307	597	278	355	414	371	448	804	341	427	1106	1008	1160	976	1175	1334	1186	1107	1657	1321	1190	1011	972	993	1137	752	981	1518	1095	897	1258
DNMT1_1928	1	4	0	1	1	0	3	5	3	2	2	0	2	0	2	1	0	0	1	2	1	3	5	2	1	12	4	6	16	3	3	0	4	12	9	4	5	7	17	6	8	3	9	3	3	10	5	1	8
DNMT3A_1932	11	11	3	1	3	1	13	2	2	7	3	8	1	1	2	0	4	5	1	8	8	1	3	2	6	4	4	0	14	19	20	18	20	24	28	23	24	6	26	11	17	12	13	10	11	18	12	16	19
DNTTIP2_1936	168	171	143	195	155	243	255	135	94	186	133	138	80	48	121	114	88	99	157	262	123	301	327	394	527	829	370	536	528	399	438	359	424	442	417	494	399	580	427	296	389	394	387	180	325	429	397	328	460
DOLPP1_1937	12	9	10	13	15	23	13	11	10	4	6	8	13	3	10	3	12	5	8	18	3	12	13	10	15	20	26	24	30	29	8	12	33	21	23	20	46	11	23	33	30	38	38	16	12	27	22	28	27
DXO_1939	38	19	10	38	30	43	39	29	20	14	25	14	13	14	27	16	22	26	18	40	29	28	28	22	12	42	30	18	59	75	25	21	54	87	100	66	74	29	75	66	82	71	41	47	65	99	62	59	79
DPH5_1943	41	27	20	26	28	47	32	16	8	18	22	12	10	12	10	17	11	24	29	33	5	34	26	23	37	62	24	25	108	68	117	90	128	133	110	115	140	95	96	84	78	84	109	57	88	104	122	102	117
DPM1_1946	483	339	240	362	327	440	350	247	242	259	287	249	161	146	196	189	210	288	269	471	255	389	464	380	554	883	373	443	859	760	863	569	877	1037	889	990	1165	838	887	687	787	824	800	542	890	986	829	739	1037
DPM2_1947	10	7	5	10	12	17	8	0	0	5	6	5	5	0	2	1	1	15	11	15	13	4	6	11	25	47	9	5	28	17	11	19	26	36	25	28	28	57	8	15	25	8	18	6	22	8	36	18	29
DPY19L2_1952	4	6	3	7	3	1	3	4	4	4	0	4	2	0	0	0	0	1	4	8	2	8	11	8	2	12	3	17	9	11	9	1	9	9	11	12	8	5	24	0	9	23	7	7	8	10	13	11	10
DRAP1_1957	40	27	15	43	38	63	29	23	29	22	37	26	36	35	20	12	40	41	25	51	28	22	18	16	24	33	23	32	91	55	61	54	95	109	105	72	130	72	60	62	82	89	55	55	132	96	92	94	96
DRD1_1958	0	0	0	0	0	0	0	0	0	0	0	0	0	0	0	0	0	0	0	0	0	0	0	0	0	0	0	0	0	0	0	0	0	3	0	0	0	0	0	0	0	0	0	0	0	0	0	0	0
DRD2_1959	71	32	27	49	40	65	50	17	38	23	37	27	13	29	15	31	44	36	27	91	27	28	27	28	21	70	14	28	91	97	117	90	126	173	127	142	168	77	120	100	97	91	76	70	135	108	115	94	138
DRD3_1960	0	0	0	0	0	0	0	0	0	0	0	0	0	0	0	0	0	3	0	0	0	0	0	0	0	0	0	0	0	0	0	0	0	3	0	0	0	0	0	0	0	0	0	0	0	0	0	0	0
DSG2_1967	32	29	21	42	29	46	37	8	17	16	26	22	22	12	15	16	11	14	24	50	12	26	47	34	34	52	12	23	88	84	92	53	66	92	75	84	108	44	82	74	83	50	64	71	85	91	83	96	102
DSN1_1971	13	12	9	6	16	10	7	10	9	10	10	14	5	5	5	6	12	10	9	28	6	11	10	12	19	33	21	25	31	25	28	23	34	30	20	25	36	35	40	20	38	24	32	20	25	29	28	36	43
DTD2_1974	221	237	129	235	239	298	269	144	121	217	170	145	115	52	103	89	128	133	182	286	79	228	242	317	261	596	387	296	540	476	425	231	495	539	444	541	515	293	445	376	422	475	398	281	463	535	459	411	519
DUS1L_1977	4	4	5	9	8	11	3	0	1	5	7	1	2	6	1	2	1	17	7	12	4	10	5	9	7	13	5	6	32	17	9	21	19	23	21	12	36	33	30	22	31	16	15	19	12	30	17	31	22
DUSP1_1978	52	42	19	37	23	50	66	27	13	32	27	14	8	3	25	38	14	13	24	35	22	61	64	50	64	106	49	61	92	74	87	68	64	101	85	114	125	63	85	43	65	53	61	39	99	96	67	69	101
DUSP11_1981	156	108	68	137	130	209	132	59	65	96	119	58	55	56	75	81	73	99	101	211	85	127	128	125	174	268	92	103	359	276	386	211	440	515	386	387	497	330	403	360	282	345	297	231	376	435	318	350	504
DUSP22_1986	96	114	77	99	98	125	136	154	161	85	128	159	133	100	80	59	194	225	96	147	170	117	159	102	52	148	159	127	181	205	135	75	277	256	211	158	233	49	254	198	245	214	185	135	241	268	162	206	287
DUSP3_1987	458	453	407	463	408	624	611	510	385	495	416	466	323	253	330	261	450	517	398	669	395	447	566	529	409	910	640	649	988	919	894	500	1194	1402	941	946	1082	538	838	973	864	917	665	540	1055	1172	949	897	1093
DUSP4_1990	15	11	6	8	7	10	8	12	8	5	6	10	4	7	10	4	4	11	5	15	3	8	4	1	13	17	13	13	15	24	17	24	21	38	14	20	28	19	10	22	21	22	30	13	29	25	15	17	32
DUSP6_1993	2	1	2	3	2	1	1	4	1	4	0	1	1	0	3	1	2	0	0	1	3	3	1	0	2	2	2	1	2	4	7	4	22	6	15	9	8	3	5	3	1	7	4	3	18	13	8	8	8
DVL2_1996	43	16	21	17	30	42	21	12	17	24	31	11	12	10	5	7	18	23	25	36	17	31	25	27	51	64	17	33	71	53	75	66	71	71	42	72	80	92	76	70	68	54	42	44	58	78	66	70	92
DYNLL1_1997	190	197	168	297	222	250	265	1312	916	122	416	1166	778	555	209	67	809	1076	157	208	802	227	292	86	50	104	222	241	308	440	124	61	533	280	414	170	547	52	281	279	945	335	223	223	478	339	306	510	463
DYNLT3_2000	87	81	57	116	96	135	104	126	115	70	90	126	109	58	65	41	142	147	84	147	107	75	99	100	75	154	127	105	190	198	149	105	294	326	179	212	234	90	217	182	200	239	112	106	212	212	219	159	247
DYRK3_2006	71	70	52	80	62	69	78	65	51	55	45	67	36	27	49	41	39	56	33	53	30	125	131	105	116	253	140	147	213	160	155	78	132	144	190	188	146	164	120	118	167	187	160	98	119	130	126	143	144
E2F1_2008	0	1	2	1	1	0	0	1	3	2	0	0	0	1	1	0	0	2	0	0	1	0	1	4	3	12	2	4	4	0	3	1	2	2	0	3	0	2	4	1	4	1	1	2	0	0	2	1	8
E2F2_2009	1	0	0	0	0	0	0	0	0	1	0	0	0	0	0	0	0	0	0	0	0	0	0	0	0	0	0	0	0	0	0	0	0	0	1	0	0	0	0	0	1	0	0	0	0	0	1	0	0
EAF2_2011	1	3	2	2	2	2	2	1	2	0	3	1	0	0	1	1	1	2	4	6	5	4	1	2	7	5	2	2	8	3	6	2	5	3	4	2	0	3	3	5	3	5	6	0	4	8	0	1	7
EBNA1BP2_2014	633	506	464	628	536	695	722	818	571	556	596	801	456	274	427	280	467	752	396	735	492	691	836	672	585	1165	1056	881	997	1002	783	487	1172	1155	1050	1050	1210	570	976	853	1000	1076	823	703	1103	1147	1076	966	1239
EBP_2015	132	70	47	83	65	90	77	121	110	52	94	118	88	70	64	43	140	163	73	143	154	68	88	20	9	19	48	47	199	213	110	52	368	230	254	144	316	33	240	150	305	180	149	147	355	296	219	248	254
ECD_2021	211	208	178	235	180	258	246	180	130	196	187	192	122	85	126	133	128	166	169	326	151	251	319	243	113	322	413	451	470	428	334	144	460	532	376	387	551	72	431	369	445	437	382	250	395	555	456	447	482
ECH1_2022	0	1	1	4	6	1	8	0	1	0	4	3	2	0	4	6	1	0	2	2	1	2	3	8	7	8	4	1	9	8	8	3	7	15	6	12	13	9	11	11	5	4	9	4	3	11	3	3	4
ECSCR_2024	0	0	0	0	0	0	0	0	0	0	0	0	0	0	0	0	0	0	0	0	0	0	0	0	0	0	0	0	0	0	0	0	0	3	0	0	0	0	0	0	0	0	0	0	0	0	0	0	0
EDEM1_2027	17	18	6	12	13	29	17	0	7	15	7	7	6	10	5	8	7	11	6	13	5	11	13	17	21	33	6	16	58	26	52	36	35	55	45	41	56	42	35	33	29	29	26	21	28	45	32	31	51
EDF1_2028	579	507	334	608	521	659	635	537	432	376	539	470	388	431	383	252	510	610	365	616	539	611	668	500	491	865	500	541	1001	1051	948	559	1254	1348	1214	1109	1398	700	1277	1139	1098	1126	852	643	1369	1328	1122	1165	1454
EDN1_2029	0	2	1	2	1	3	3	0	2	1	6	1	0	0	0	1	0	2	1	7	0	2	1	0	0	8	3	2	2	8	2	4	14	0	4	4	8	6	13	4	3	1	3	0	10	10	6	3	5
EED_2035	31	19	15	27	30	26	23	15	9	35	25	12	16	7	19	9	15	8	23	32	12	18	35	26	40	64	16	39	49	34	50	22	54	59	79	62	49	32	26	33	47	56	51	36	51	58	49	49	45
EEF2_2042	936	832	547	811	757	864	1010	1183	1208	654	880	1203	878	927	624	344	1291	1731	754	1009	1336	828	1031	586	441	994	613	997	1413	1589	1118	809	1791	1876	1690	1321	1933	735	1546	1460	1869	1314	1246	1011	1686	1891	1548	1463	1989
EFNA1_2049	0	2	0	0	0	0	2	1	0	0	0	2	0	0	0	0	1	0	0	1	3	0	0	0	0	1	1	0	1	0	1	0	3	1	0	1	3	0	3	0	0	2	0	0	1	3	1	0	3
EFNB1_2050	8	6	7	8	4	11	8	6	1	3	8	3	4	0	4	0	8	3	6	4	2	5	5	8	3	4	2	5	20	13	20	31	22	32	19	20	24	17	17	14	18	20	16	8	24	24	8	10	14
EFS_2052	1	5	4	0	0	3	1	0	2	3	5	8	1	1	2	1	0	0	0	2	1	1	15	5	8	10	8	6	15	6	5	2	3	5	5	4	4	1	3	3	5	6	8	3	4	0	4	7	5
EGF_2055	0	1	0	0	0	0	0	0	1	0	0	0	0	0	0	0	0	0	0	1	4	1	2	0	0	1	1	2	0	0	0	0	1	0	0	0	0	0	0	6	0	0	0	0	2	3	0	0	0
EGFR_2063	7	12	3	6	2	12	10	3	4	3	8	3	4	1	1	4	11	2	5	7	10	2	5	3	1	10	4	10	14	12	13	10	13	17	11	18	14	11	16	10	11	2	7	12	18	14	14	12	15
EGLN2_2065	114	172	122	180	179	187	217	143	98	121	125	137	73	74	113	99	126	122	121	177	94	154	247	200	167	302	188	303	406	316	299	176	367	386	382	293	393	228	284	249	310	304	295	204	343	400	342	328	408
EGR1_2068	4	6	0	4	0	4	5	4	2	2	2	4	2	1	2	4	7	10	0	7	17	4	5	1	1	5	0	11	4	9	4	4	13	11	6	3	3	1	0	8	5	7	4	2	5	6	1	12	7
EIF1_2074	741	725	459	711	691	909	961	1205	1103	604	682	1333	873	498	601	389	1062	1151	644	1014	1242	772	1299	702	637	1174	1148	1352	1219	1275	908	474	1400	1316	1152	1024	1474	637	1055	1110	1195	1109	933	636	1341	1246	1116	986	1261
EIF1AY_2080	0	0	0	0	1	0	0	0	0	0	0	0	0	0	0	0	0	0	0	0	0	0	0	0	0	0	1	0	0	0	0	0	0	0	0	0	0	0	0	0	0	0	2	0	0	0	0	0	0
EIF2S1_2085	452	420	300	431	398	451	510	414	384	348	377	358	264	155	248	203	335	400	228	470	277	475	670	510	545	1043	742	775	869	877	681	451	824	1003	796	759	935	630	764	775	829	728	652	494	708	807	742	699	926
EIF2S2_2088	46	43	26	39	37	63	38	15	17	23	46	18	22	16	18	15	19	31	27	81	32	42	49	39	55	88	30	49	102	59	119	63	98	149	83	107	116	62	75	74	77	81	86	44	82	70	78	60	115
EIF3C_2092	1	3	3	3	1	2	1	0	1	0	0	1	0	0	3	0	0	1	6	1	0	2	1	1	5	6	1	2	3	1	4	4	9	0	3	3	10	2	1	1	3	5	6	1	6	4	1	6	2
EIF3D_2093	21	19	21	30	22	22	14	13	9	13	15	22	23	9	14	4	15	20	14	33	11	15	26	18	18	33	15	29	46	46	40	24	37	30	38	27	52	24	18	28	64	43	41	11	43	53	63	32	56
EIF3E_2094	1834	1669	1241	1678	1444	1834	2099	956	674	1491	1175	989	627	306	982	921	522	825	1043	2198	733	2265	3081	2784	3465	6281	3164	3168	4039	3306	3291	2780	3283	4170	3364	4229	4014	4316	3148	2653	2858	3463	2981	1939	2906	3656	3364	2912	3751
EIF3I_2095	126	113	66	139	92	155	86	47	83	68	97	54	48	54	66	72	71	100	88	119	73	104	106	70	125	171	60	116	262	296	223	157	232	345	278	271	490	232	231	224	249	210	299	148	255	279	253	250	437
EIF3L_2097	574	575	465	546	502	637	657	469	266	529	388	433	281	179	402	350	275	414	403	834	387	673	933	879	1030	1729	852	1163	1346	1249	1163	1013	1059	1377	1246	1470	1605	1372	1064	961	1048	1181	1268	784	1022	1408	1222	1081	1385
EIF4A1_2100	784	665	516	852	611	936	856	757	701	576	683	789	509	491	557	412	676	796	560	1069	629	852	1121	682	646	1250	977	982	1802	1623	1163	839	1945	2078	1689	1519	1929	862	1562	1384	1774	1494	1294	934	1766	1864	1563	1612	1873
EIF4EBP1_2107	0	0	0	2	1	0	1	3	0	1	2	5	2	1	0	0	2	2	0	2	0	0	1	0	2	1	2	3	6	0	1	0	1	0	2	0	1	0	1	4	1	2	6	1	0	2	0	3	1
EIF5B_2113	74	105	49	107	121	134	112	82	55	72	113	72	38	49	73	71	74	96	73	135	88	101	133	101	56	129	124	136	242	192	157	107	239	280	224	221	297	72	252	207	219	206	155	143	254	290	184	227	205
ELAC2_2114	10	19	7	13	9	14	16	5	5	10	5	17	4	3	6	3	7	5	11	15	0	16	13	17	24	36	18	11	35	22	37	40	27	32	23	25	42	60	33	35	23	16	25	14	36	33	28	30	49
ELAVL1_2115	239	242	205	276	245	300	318	177	95	217	202	194	132	54	198	172	125	139	202	359	147	268	356	341	248	581	408	460	528	563	464	255	625	672	477	545	553	296	528	430	474	454	428	294	589	513	475	472	599
ELF2_2118	185	148	103	208	162	184	177	102	81	150	159	144	76	70	107	89	118	161	144	252	105	167	149	189	184	294	206	163	383	376	339	190	412	364	406	427	454	294	356	361	352	408	297	218	467	420	353	368	425
ELK3_2121	40	45	31	43	33	51	47	30	10	44	33	37	18	6	21	29	12	21	23	36	15	117	113	112	117	240	106	164	116	116	86	64	64	135	72	93	90	80	46	82	114	81	77	48	112	126	67	55	104
ELMO3_2123	1	2	0	0	1	1	4	3	1	1	2	0	0	0	0	0	1	1	0	1	3	2	2	0	2	4	1	1	5	3	8	4	3	5	3	9	5	1	0	0	3	0	2	1	1	0	1	3	3
ELMOD1_2126	9	8	4	12	1	14	5	8	9	8	14	9	2	1	1	5	10	3	13	17	3	7	6	12	22	29	7	6	32	27	28	35	48	20	39	31	55	17	21	22	35	35	36	21	29	39	29	38	44
ELOF1_2130	65	60	33	40	30	48	39	25	16	47	25	33	19	24	24	23	25	23	29	67	34	43	39	36	44	78	35	42	135	101	112	91	151	144	135	141	153	77	128	124	106	94	96	78	148	144	117	119	157
ELOVL1_2131	6	9	11	11	14	15	9	8	4	13	10	11	4	2	1	1	1	11	8	29	1	14	11	6	13	21	6	9	16	19	25	17	31	41	26	36	17	18	24	11	22	19	14	18	16	28	25	22	32
ELOVL6_2134	15	18	19	29	21	38	18	4	8	4	15	9	8	3	14	20	12	19	9	28	11	14	10	16	16	38	9	17	55	56	58	65	71	99	78	69	80	26	79	57	57	50	80	43	53	71	44	45	68
EMC2_2137	43	38	40	44	52	90	46	39	31	50	36	26	23	15	18	42	23	46	51	97	21	47	42	57	68	99	63	54	139	113	154	107	127	180	135	144	182	91	116	100	115	164	126	46	103	152	153	99	151
EML2_2141	17	17	6	10	10	17	13	13	8	6	8	9	5	8	11	11	16	7	16	21	10	14	12	15	6	28	9	5	47	34	32	29	34	36	41	20	40	48	43	40	30	27	28	31	32	39	25	38	58
EML3_2142	0	0	0	0	0	0	0	0	0	0	0	0	0	0	0	0	0	0	0	0	0	0	0	0	0	0	0	0	0	0	3	0	0	0	0	0	0	0	0	0	0	0	0	0	0	0	0	0	0
ENG_2149	0	0	0	0	0	0	0	0	0	0	0	0	0	0	0	1	0	0	0	0	0	0	0	0	0	0	0	0	0	0	0	0	0	0	0	0	0	0	0	0	0	0	0	0	0	0	2	0	0
ENO1_2152	146	141	96	134	133	162	178	122	130	84	112	156	80	59	75	73	105	156	72	138	139	167	235	171	138	255	195	247	352	253	287	104	270	430	347	292	289	133	280	278	331	287	280	145	243	349	283	268	324
ENO2_2153	132	106	98	108	96	117	106	27	24	71	74	34	30	11	57	66	37	58	82	193	41	71	61	109	66	127	75	72	298	218	283	211	323	440	307	311	355	195	329	259	234	218	242	147	335	341	281	247	284
ENOPH1_2156	221	216	157	245	210	252	277	187	175	222	171	210	150	92	113	107	171	199	173	265	166	266	298	253	271	470	310	301	480	427	473	330	504	639	458	491	547	454	405	422	447	410	500	319	459	528	474	453	511
ENOSF1_2157	0	1	1	5	1	7	7	0	2	5	1	2	0	1	0	1	0	6	5	10	4	0	6	7	7	12	2	4	12	12	9	4	6	5	10	10	16	4	18	13	10	12	10	3	12	10	7	10	10
ENY2_2163	1	0	1	0	3	0	0	0	0	0	0	0	0	0	0	2	0	0	0	0	1	0	1	0	1	0	1	1	0	1	1	0	1	0	2	2	1	0	1	0	2	3	1	1	4	0	1	1	0
EOMES_2164	1	1	0	1	4	0	2	0	0	0	1	2	1	1	1	1	0	1	0	3	0	1	0	2	3	2	0	2	5	0	0	2	2	3	2	4	13	0	1	0	4	10	3	1	2	1	3	2	0
EP300_2167	213	252	156	270	208	254	340	213	133	255	230	229	110	77	156	125	157	186	203	332	184	274	345	368	313	601	375	473	597	412	422	291	401	580	475	466	512	402	481	370	457	472	359	274	475	389	468	446	574
EPB41L2_2175	9	12	5	10	9	16	8	6	2	11	9	9	0	2	11	7	2	9	3	7	4	8	5	5	8	17	8	11	19	14	12	15	15	20	12	12	23	5	14	11	19	23	10	7	21	15	13	7	12
EPB41L4A-AS1_2179	102	89	77	108	95	109	131	71	88	102	72	88	53	51	62	63	87	113	68	174	91	116	171	103	135	232	107	136	286	231	226	181	192	289	211	265	264	235	196	184	268	191	147	135	223	287	190	198	253
EPHA3_2188	56	65	31	70	47	59	61	69	85	45	70	56	50	37	65	43	76	88	62	118	66	43	40	26	13	42	33	38	76	106	85	27	161	171	97	76	165	23	163	179	84	100	87	66	162	194	89	64	139
EPHB2_2194	380	300	241	412	344	485	418	358	299	327	392	385	234	225	332	236	411	434	297	545	365	363	425	296	274	525	344	348	855	782	713	417	1085	1100	815	735	1148	467	878	865	831	767	692	504	973	1029	760	752	1128
EPN2_2197	1	1	1	0	0	0	0	0	1	0	1	0	0	0	0	0	2	0	0	1	1	1	0	1	0	0	0	0	3	3	5	4	0	6	4	1	4	0	2	0	2	2	3	1	4	2	4	1	3
EPOR_2199	0	0	0	0	0	0	0	0	0	0	0	0	0	0	0	0	0	0	0	1	0	0	0	0	0	0	0	0	0	0	0	0	0	6	0	0	0	0	0	0	1	0	0	0	0	0	0	0	0
EPRS1_2200	7	0	0	2	2	10	6	1	0	2	1	1	3	2	0	1	3	1	3	4	0	0	4	1	1	6	1	0	7	3	8	4	3	14	11	8	15	2	6	10	5	6	6	5	9	14	11	6	29
ERBB3_2206	4	2	0	6	2	11	3	2	1	2	5	2	4	1	5	13	5	13	20	10	14	0	7	0	0	2	1	5	17	5	1	2	26	37	1	5	7	4	24	27	1	1	7	7	15	28	5	6	5
ERCC2_2213	27	19	19	28	17	25	24	11	13	34	22	19	5	3	14	18	8	14	18	22	0	20	31	35	36	35	27	28	48	39	48	14	46	64	38	46	43	61	68	61	31	38	25	25	35	44	30	35	62
ERCC3_2214	3	0	4	2	3	3	3	0	0	0	2	1	2	5	1	0	1	2	2	3	0	0	1	0	2	4	0	0	3	3	9	1	12	0	7	3	18	1	4	8	5	5	4	0	0	12	5	4	6
ERCC5_2218	73	80	87	135	91	107	142	126	92	99	104	108	59	43	75	40	87	99	65	118	77	127	136	128	72	218	171	174	215	160	166	79	167	253	174	180	191	109	206	178	177	199	121	110	204	209	182	211	229
ERCC8_2220	114	109	46	116	93	132	97	87	49	84	107	73	57	35	76	57	70	74	65	165	74	89	121	85	74	149	94	122	262	237	199	69	283	287	291	236	246	63	256	207	232	279	160	160	222	250	208	234	273
ERLIN1_2224	8	9	7	18	4	12	14	1	8	17	14	10	5	0	6	4	6	9	4	11	5	10	7	9	33	29	21	16	53	33	19	18	24	34	33	24	47	43	30	28	18	10	33	21	26	38	14	27	27
ERO1A_2227	372	352	222	415	318	477	390	170	227	309	332	242	183	154	199	190	210	248	240	493	168	250	352	366	385	628	283	300	770	709	737	564	912	1108	832	820	1001	780	834	787	745	687	646	499	884	857	751	720	893
ERO1B_2228	0	5	2	1	1	3	4	3	3	0	1	4	6	1	0	1	0	3	1	9	4	0	6	3	0	4	7	3	5	2	3	0	2	1	0	0	2	0	3	5	5	5	2	4	1	3	5	5	12
ESR1_2235	0	0	0	0	0	0	0	0	2	0	0	0	0	0	0	0	0	0	0	0	0	0	0	0	0	0	0	0	0	0	0	0	1	0	0	0	0	0	0	0	0	0	0	0	0	0	0	0	0
ESR2_2237	1	0	0	0	0	0	0	0	0	0	0	0	0	0	0	0	0	0	0	1	0	0	0	0	0	0	0	0	0	0	0	0	0	0	1	0	0	0	0	0	1	0	0	0	0	0	0	0	0
ESRRA_2238	1	0	1	0	0	2	0	0	0	0	1	3	1	0	0	0	0	0	2	2	0	4	0	0	0	0	2	0	4	1	0	1	3	7	3	7	4	2	10	1	2	4	1	0	1	3	2	3	5
ETFA_2244	201	226	189	240	194	301	237	163	150	178	204	164	143	81	160	115	124	186	165	269	154	295	324	278	336	553	276	368	546	505	487	369	419	536	549	507	624	623	456	376	472	469	492	305	423	535	545	385	609
ETFB_2245	26	42	17	43	38	50	34	22	24	17	39	31	16	21	21	26	29	55	25	58	27	34	40	23	30	36	23	25	113	73	80	82	124	135	107	95	124	48	67	94	96	67	57	55	138	144	108	87	123
ETS1_2248	1	3	0	2	3	3	4	2	2	0	4	0	0	1	1	0	0	1	0	2	0	6	6	7	4	10	5	8	5	6	4	5	2	6	8	8	11	8	0	7	3	5	0	2	0	4	5	5	6
ETV1_2251	75	93	52	71	58	76	66	44	46	47	63	31	31	23	37	47	49	55	79	110	33	71	72	97	88	222	66	69	188	148	204	136	237	239	178	213	262	201	221	167	148	143	126	128	162	206	147	164	226
EVL_2255	1284	1239	876	1163	923	1310	1352	702	538	1055	848	763	522	259	753	651	544	756	847	1573	657	1201	1395	1296	1437	2524	1425	1466	2441	2066	2258	1715	2273	2713	2128	2492	2787	2258	2461	2089	1883	2185	1941	1392	2077	2616	2150	1951	2859
EXD1_2257	0	2	0	0	0	0	1	0	0	2	0	0	0	0	1	1	0	0	0	0	0	0	0	0	0	0	0	1	1	1	0	0	1	0	0	0	0	0	0	0	0	0	0	0	0	0	1	2	0
EXOC1_2261	95	94	81	112	86	134	127	127	119	56	128	144	93	65	83	59	142	153	113	102	145	80	62	39	23	25	75	74	128	227	62	37	208	214	214	133	291	47	167	166	293	166	137	117	196	202	189	172	240
EXOC5_2262	0	2	1	0	0	0	0	0	0	0	0	3	0	0	0	0	0	1	0	2	0	0	1	1	0	0	0	1	5	0	2	0	0	1	5	1	3	8	0	1	0	3	3	1	0	0	2	3	6
EXOC8_2265	136	103	75	119	104	125	136	61	72	104	89	65	44	58	68	54	61	57	58	147	80	105	136	115	107	195	109	129	316	203	282	177	386	371	309	354	314	199	311	241	238	259	188	153	357	325	278	270	269
EXOSC4_2269	11	11	6	13	7	12	9	8	2	11	9	6	5	3	6	7	2	7	10	21	3	15	24	27	17	42	12	15	28	40	29	18	22	29	44	38	29	21	41	18	29	20	14	13	43	17	34	31	39
EXOSC7_2271	28	24	19	17	18	35	19	14	16	26	22	13	14	8	29	13	12	19	20	32	18	18	24	16	18	46	19	22	50	49	46	39	70	94	44	71	56	24	56	42	43	55	40	38	38	54	35	53	42
EXOSC9_2274	249	230	203	310	289	305	321	335	226	304	229	359	224	116	180	105	200	311	190	351	224	362	416	384	240	515	521	521	546	618	449	215	666	676	543	530	536	321	514	508	637	583	462	307	664	569	528	493	614
EXT1_2278	188	229	169	234	223	256	202	147	132	177	205	156	101	61	109	86	115	158	153	240	138	150	238	173	143	307	199	241	404	413	344	288	453	615	429	417	602	205	389	393	405	464	405	281	391	432	377	425	500
EXTL1_2279	1	0	0	1	0	0	3	3	7	0	3	0	2	1	3	0	0	0	0	2	1	1	0	0	0	0	2	0	3	0	0	1	0	0	3	0	4	2	2	2	4	4	3	0	0	5	2	1	3
EZH2_2282	131	130	80	143	123	152	177	95	112	91	126	93	58	72	90	74	114	123	91	233	96	143	168	165	129	284	189	187	327	274	207	194	310	347	306	285	442	227	308	248	370	286	294	178	346	395	336	313	361
F10_2284	0	0	0	0	2	0	0	0	1	0	0	0	1	0	0	1	0	0	0	4	0	0	0	1	1	0	0	1	0	2	0	1	1	0	2	0	2	2	0	0	1	3	1	0	0	0	2	0	2
F2_2286	0	0	0	0	1	0	0	0	1	0	0	0	0	0	0	0	0	0	0	2	0	1	1	0	0	1	1	0	2	3	1	0	0	2	0	1	0	0	0	0	0	0	1	0	0	0	0	2	3
F3_2289	10	8	3	11	4	5	6	2	2	6	5	5	1	0	2	7	0	7	3	15	0	15	13	23	13	36	11	15	26	20	21	4	5	28	13	30	15	2	13	10	12	40	12	13	9	3	12	11	22
F9_2297	0	0	0	0	0	0	0	0	3	0	0	1	0	0	0	0	0	0	0	0	0	0	0	0	0	0	0	0	0	0	1	0	0	0	0	0	0	0	0	0	0	0	0	0	0	0	0	0	0
FABP1_2298	0	0	0	0	0	2	0	0	0	0	0	0	0	0	0	0	0	0	0	0	0	0	0	0	0	0	0	0	0	0	0	0	0	0	0	0	0	0	0	0	0	0	0	0	0	0	0	0	0
FABP7_2300	2	1	0	2	2	1	2	2	1	4	0	0	0	0	1	1	2	3	5	1	1	1	4	3	0	2	0	3	8	3	5	2	2	20	2	2	6	4	9	2	10	16	3	5	1	8	3	4	9
FAH_2303	1	1	0	4	0	1	3	2	0	1	1	0	0	0	0	2	0	1	0	1	0	1	1	1	3	2	3	0	4	2	0	2	5	9	1	0	8	11	4	2	4	0	8	0	3	1	3	2	1
FAIM_2304	25	20	15	33	24	29	30	15	18	26	31	14	9	9	20	11	16	28	12	53	12	37	22	47	42	82	39	25	81	93	69	64	85	125	62	105	126	78	85	44	50	53	53	42	81	97	84	71	103
FAM122C_2309	0	0	0	2	0	0	0	0	0	2	0	0	0	0	0	4	0	0	1	1	0	0	0	1	0	0	0	0	1	0	1	1	7	0	0	1	6	1	0	0	2	4	0	1	4	5	0	4	1
FAM13A_2311	14	3	12	8	3	4	7	1	2	1	0	2	3	0	2	1	4	5	2	12	2	8	9	5	9	11	3	5	22	11	20	12	14	19	9	19	13	11	38	8	6	16	12	18	16	7	7	14	24
FAM161B_2312	11	14	15	9	10	19	15	18	14	13	11	16	10	4	12	7	14	19	9	14	15	10	15	9	4	4	5	7	29	14	23	12	34	40	27	17	38	11	33	7	23	26	30	11	37	41	31	22	33
FAM168B_2313	664	616	497	754	634	829	823	369	302	563	484	349	216	151	373	394	239	310	520	924	370	721	817	849	1103	1779	773	1047	1826	1455	1400	993	1629	1942	1434	1679	1971	1362	1530	1380	1389	1571	1207	869	1489	1720	1520	1264	1807
FAM174A_2316	83	88	72	135	106	126	110	415	264	102	185	432	272	196	90	43	324	428	83	154	275	61	130	53	26	67	187	132	181	236	71	33	301	198	230	106	252	24	171	198	334	179	93	108	262	210	160	178	221
PSME3IP1_2317	1	0	0	0	0	0	0	1	0	0	0	0	1	0	0	0	1	0	2	0	0	0	0	0	1	2	1	0	1	4	0	1	4	3	1	7	1	3	3	1	1	0	3	2	2	0	0	0	6
FAM20B_2318	39	31	15	51	28	41	53	22	18	22	25	21	16	10	16	24	20	26	23	57	19	21	29	17	27	57	31	32	82	63	74	43	85	105	92	77	82	35	78	66	68	99	65	46	75	73	90	64	64
INKA2_2319	17	16	6	9	2	23	7	3	7	23	20	5	5	3	6	8	2	7	6	44	3	11	16	22	24	33	10	15	65	47	31	33	18	51	30	42	38	43	44	16	29	45	29	26	31	62	33	24	37
WASHC2C_2322	0	2	0	0	0	0	0	0	0	2	0	0	0	0	0	0	0	0	0	0	0	0	0	0	0	1	0	0	1	0	1	2	0	0	0	2	0	1	0	0	0	2	0	1	0	0	0	0	0
FAM222B_2323	14	5	5	7	8	10	5	6	5	7	3	5	3	0	1	3	4	1	16	15	6	12	8	9	18	25	5	9	15	18	20	27	25	25	29	45	46	68	21	18	16	19	18	14	28	41	18	26	18
SHLD2_2324	45	60	51	80	67	64	85	32	32	48	41	69	33	23	54	42	38	53	42	129	43	62	72	70	94	155	89	108	143	115	90	106	130	125	110	184	157	140	167	104	134	134	107	75	147	184	122	105	136
DENND10_2326	140	128	82	133	140	181	134	90	83	106	115	114	81	52	89	61	130	135	126	211	80	99	115	112	118	248	107	101	412	258	307	175	400	418	360	345	391	228	420	334	305	359	241	170	393	388	334	337	342
FAM50A_2327	0	2	4	0	2	1	3	0	1	0	1	3	1	4	1	1	0	2	0	5	2	2	2	0	1	0	0	4	7	3	6	2	7	11	2	1	3	12	6	1	3	1	10	2	6	16	9	6	2
TLCD3A_2328	8	13	4	19	14	10	9	3	8	12	15	4	5	4	9	5	4	9	8	22	18	14	16	22	15	27	26	18	33	27	31	17	25	37	16	24	47	21	21	22	16	26	21	9	44	23	20	14	26
MINDY1_2329	9	1	2	4	11	7	12	1	1	5	3	2	0	6	3	0	2	4	3	12	1	2	2	1	1	4	0	1	13	16	16	0	6	23	11	2	24	10	11	11	11	9	15	5	11	17	13	4	22
DIPK1A_2333	13	18	21	27	26	29	23	34	58	23	26	39	33	27	21	9	45	60	18	20	34	13	15	16	6	21	32	21	24	33	14	15	53	31	19	24	53	8	31	30	53	39	19	16	70	48	24	41	49
FAM71F1_2334	0	0	1	1	0	0	0	1	0	0	1	1	1	0	0	0	1	1	0	0	2	1	0	1	0	5	0	6	0	0	2	1	0	0	1	3	2	0	3	0	0	0	1	0	0	0	2	0	0
FAM92B_2335	0	0	0	0	0	0	1	0	0	0	0	0	0	0	0	0	0	0	0	1	0	0	0	0	0	0	0	1	0	0	0	0	0	0	0	0	0	0	0	0	2	0	0	0	0	0	0	0	0
FANCI_2338	0	2	1	2	2	0	1	2	5	3	0	1	0	0	0	0	1	3	3	1	1	1	5	2	4	7	7	5	9	5	0	1	3	4	9	1	4	8	0	2	4	3	3	1	4	14	0	2	2
FANCL_2341	13	1	4	8	7	6	5	8	1	0	5	0	4	1	1	2	1	1	2	8	0	0	0	3	3	8	1	1	16	3	11	7	25	6	22	18	32	11	4	9	11	12	12	4	8	7	13	18	16
FAS_2345	2	9	3	3	3	5	11	11	6	2	5	2	1	9	6	7	5	3	5	1	23	10	32	5	5	9	6	45	14	16	12	5	9	15	10	10	12	8	15	7	10	13	10	12	17	15	5	11	12
FASLG_2346	0	0	0	0	0	0	0	0	0	0	0	0	0	0	0	0	0	0	0	0	0	0	0	0	0	0	0	0	0	0	0	0	0	0	0	0	0	0	0	0	0	0	0	0	0	0	0	0	0
FASTKD3_2352	98	83	40	83	73	102	100	72	63	76	72	56	33	28	71	61	57	58	58	90	65	91	111	73	52	123	108	121	196	193	120	60	178	196	194	160	217	40	152	155	188	157	134	135	172	224	177	128	185
FASTKD5_2353	106	89	82	123	107	114	125	78	61	95	92	86	48	38	58	67	59	86	85	161	57	139	203	167	97	235	216	189	201	173	175	102	256	274	178	210	210	97	253	224	144	186	164	110	245	187	162	170	200
FAT1_2356	17	28	23	43	33	35	31	14	16	12	38	18	20	22	19	15	9	23	27	37	35	31	29	25	31	49	9	25	84	73	55	45	74	101	86	72	79	66	70	49	83	49	64	30	58	90	40	60	63
FAU_2359	349	324	219	319	276	352	399	271	208	221	271	269	168	106	193	143	204	231	201	425	249	350	531	330	335	626	355	440	726	612	557	392	679	691	731	773	786	479	544	529	678	652	484	458	722	778	650	620	796
FBL_2360	46	45	36	42	19	54	35	22	11	41	32	21	12	10	21	22	17	14	23	55	16	77	89	64	106	159	69	74	150	94	123	76	98	122	110	125	112	149	80	70	92	94	127	57	79	95	86	106	110
FBN1_2363	2	0	0	4	0	0	0	2	1	1	2	1	0	0	2	0	0	3	1	1	3	0	0	1	1	7	1	1	0	0	1	0	1	0	0	1	2	2	4	5	0	3	1	0	1	0	3	1	1
FBXL12_2366	52	44	45	55	51	70	67	39	27	67	42	47	33	21	40	24	26	26	43	70	25	65	108	76	82	157	86	99	95	70	100	51	90	113	85	125	82	99	82	99	83	103	83	50	85	111	110	113	112
FBXL3_2369	115	86	89	90	92	138	153	88	50	95	99	72	60	40	60	45	63	76	80	174	65	95	115	102	89	182	124	140	211	221	199	88	200	231	211	205	254	108	242	176	193	225	134	122	222	241	218	196	239
FBXO11_2372	827	710	505	890	758	975	937	444	319	652	762	501	369	175	508	484	336	419	674	1200	491	801	909	656	509	1109	756	795	1692	1499	1474	643	2250	2531	1778	1730	2268	577	2110	1927	1530	1742	1241	1031	2195	1994	1741	1800	2051
FBXO21_2375	18	15	8	13	7	19	10	1	2	7	22	2	6	9	9	4	8	3	3	25	9	9	11	15	17	44	6	3	46	20	45	48	50	57	44	42	73	51	37	43	28	27	31	22	69	51	47	31	47
FBXO24_2376	0	2	2	0	0	2	3	0	1	0	0	0	1	2	0	0	2	0	0	1	0	4	0	0	3	4	1	0	0	1	3	0	0	3	4	0	1	1	0	1	0	1	2	0	1	3	3	2	2
FBXO7_2377	442	386	334	447	330	425	510	364	273	410	320	420	249	117	264	185	244	272	256	493	219	494	633	471	278	733	623	680	726	724	518	328	915	948	730	690	738	212	771	764	670	779	503	419	789	833	681	783	793
FCGR3B_2380	0	0	0	0	0	0	0	0	0	2	0	0	0	0	0	0	0	0	0	1	0	0	0	0	0	0	0	0	0	0	0	0	0	0	0	0	0	0	0	0	0	0	0	0	0	0	0	0	0
FDFT1_2382	54	44	28	57	47	51	50	38	30	36	46	33	20	18	27	17	24	32	44	77	22	46	39	43	65	121	48	34	168	98	115	68	142	176	124	135	171	158	148	129	148	108	91	73	135	162	116	127	149
FDXR_2383	0	0	0	0	0	0	0	0	0	0	0	0	0	0	0	0	0	0	0	0	0	1	0	0	0	0	0	0	1	0	0	0	0	0	0	0	0	0	1	0	0	0	0	0	0	0	0	2	0
FEM1B_2386	42	28	15	30	40	40	28	19	16	13	15	21	9	4	20	13	11	17	33	57	13	23	26	28	63	93	16	21	85	70	116	90	81	118	123	113	159	130	88	70	77	80	87	67	84	116	89	74	88
FEN1_2387	20	4	12	12	10	11	9	13	5	8	7	4	7	8	13	5	12	4	5	19	10	12	15	13	13	28	8	11	37	14	30	12	25	27	33	20	37	21	35	6	25	22	28	22	52	31	29	31	46
FETUB_2391	0	0	0	0	0	1	0	0	0	0	0	0	0	0	0	2	0	0	0	0	0	0	0	0	0	0	0	2	0	0	0	1	1	0	0	1	0	0	0	0	0	0	0	0	0	0	0	0	0
FEZ2_2394	695	607	541	777	626	806	768	439	425	616	639	544	357	184	349	327	386	517	460	958	364	586	603	812	743	1549	942	811	1486	1447	1343	815	1601	1903	1424	1588	1672	840	1407	1385	1312	1355	1078	852	1563	1687	1420	1280	1722
FGB_2397	0	0	0	0	1	2	1	0	0	0	1	0	0	0	0	0	0	0	0	0	0	1	3	0	0	1	2	0	1	0	1	0	0	1	0	0	0	0	0	1	0	0	0	1	0	1	0	2	2
FGF17_2402	0	0	0	0	0	0	0	0	0	0	0	0	0	0	0	0	0	0	0	0	0	0	4	0	0	0	0	1	0	3	0	0	0	0	0	0	0	0	0	0	1	0	0	0	0	0	0	0	0
FGF2_2405	85	128	106	147	143	180	140	97	73	149	111	100	75	74	79	73	91	79	100	178	95	161	173	171	195	320	177	209	293	302	272	155	292	399	261	317	401	256	290	309	279	265	249	165	302	328	243	265	401
FGF7_2409	48	41	47	74	43	74	58	131	116	45	83	133	108	61	55	36	90	161	41	53	115	41	66	20	11	24	68	52	74	95	40	12	119	125	82	38	92	15	87	83	113	68	59	43	127	111	73	79	104
FGF9_2411	0	1	3	1	3	2	8	0	3	1	3	0	2	0	1	1	0	0	1	2	0	0	0	3	0	0	2	0	7	3	0	1	2	4	8	1	3	2	8	0	1	5	3	3	0	0	4	2	2
FGFR2_2417	2	1	2	9	0	1	2	0	2	0	1	4	0	0	1	0	0	0	2	8	1	10	4	2	3	9	6	1	8	7	2	3	5	5	7	3	8	4	0	1	6	7	10	6	7	9	2	10	15
FHL2_2423	3	3	3	4	1	4	4	4	0	1	1	2	3	0	1	1	3	0	1	5	4	6	12	5	4	8	7	11	0	9	2	3	5	8	5	6	3	4	12	8	6	8	3	3	4	10	1	4	2
FKBP14_2430	5	12	5	5	9	8	13	5	4	9	7	7	2	1	5	5	1	2	4	4	10	10	18	13	7	18	18	21	25	11	12	4	10	13	6	19	13	5	11	13	11	8	9	10	6	6	20	9	18
FKBP8_2439	22	16	12	15	14	21	16	7	8	11	13	10	2	6	6	15	9	5	9	30	3	18	10	11	16	31	12	7	57	41	48	22	42	90	43	61	59	33	58	44	42	36	20	26	73	26	44	27	57
DUXAP9_2442	8	11	5	7	9	17	13	8	12	4	3	6	10	2	3	13	5	12	7	17	1	13	21	13	15	32	19	29	25	13	20	8	10	34	10	14	22	2	13	20	15	21	11	10	17	20	16	11	18
FLOT1_2445	6	7	5	9	8	10	8	4	3	4	10	1	6	1	5	4	2	1	2	18	3	6	3	6	5	6	3	2	29	9	23	26	18	28	22	30	28	45	20	25	11	13	29	12	22	44	21	19	40
FMO5_2453	0	0	0	0	0	0	0	0	0	0	0	0	0	0	2	0	0	0	0	0	0	0	0	0	0	0	0	0	0	0	0	0	0	0	0	0	0	0	0	0	0	0	0	2	0	0	0	0	0
FN1_2459	12	12	9	15	19	20	16	11	6	11	14	11	9	8	7	3	11	6	7	17	3	24	24	24	15	35	14	29	32	20	15	15	22	23	26	41	32	13	13	20	26	27	49	7	22	14	13	26	41
FOLH1_2460	0	0	0	0	1	1	0	0	0	0	0	0	0	0	0	0	0	0	0	2	0	0	0	0	0	0	0	1	1	0	0	0	0	5	0	0	0	0	0	0	0	0	0	0	0	0	0	0	0
FOS_2461	0	0	0	2	0	0	0	0	0	0	1	0	0	0	0	0	0	0	0	0	0	0	0	0	0	1	0	0	1	0	0	0	3	0	0	0	0	1	0	0	0	0	0	0	0	1	0	0	0
FOSL1_2463	0	0	0	0	1	0	0	0	0	0	0	0	0	0	0	1	0	0	0	4	0	0	3	0	0	0	2	9	2	1	2	0	0	2	1	1	3	0	0	0	0	2	0	0	0	0	0	0	0
FOXG1_2475	1	0	0	0	0	2	0	0	0	1	0	0	0	0	0	0	0	0	0	0	0	0	1	0	0	1	0	1	1	0	0	0	1	0	0	0	2	0	0	0	0	0	0	0	0	0	0	0	0
FOXJ3_2478	28	24	18	34	16	26	20	16	25	17	14	7	3	11	13	14	12	21	19	52	13	16	24	19	31	33	11	23	87	39	83	91	76	128	61	98	113	97	79	62	77	53	96	41	60	98	66	101	127
FOXM1_2479	0	0	0	0	0	0	0	0	0	0	0	0	0	0	0	0	0	0	0	0	0	0	0	0	1	3	0	1	0	0	0	0	0	0	1	0	2	0	0	0	1	0	1	0	0	0	3	0	0
FOXO3_2481	584	580	424	679	555	742	738	353	292	545	487	397	287	165	342	352	267	332	379	846	382	697	766	741	486	1167	695	979	1156	1157	969	501	1333	1579	1214	1297	1444	532	1293	1184	1114	1123	982	666	1257	1333	1242	1118	1427
FOXO4_2484	69	47	31	61	48	55	87	44	45	42	38	60	27	18	33	24	43	51	41	66	37	59	75	67	81	131	68	60	127	115	97	134	138	156	124	108	127	121	133	121	131	146	141	79	108	185	135	120	123
FOXP1_2485	0	0	1	0	0	0	0	0	0	0	0	0	0	0	1	0	0	1	0	0	0	1	2	1	0	1	1	0	0	3	0	1	1	1	0	0	0	0	0	2	0	0	0	1	0	0	1	0	1
FOXP2_2487	11	16	6	10	10	16	12	1	2	4	8	7	8	10	3	6	3	7	9	10	6	11	19	11	5	11	8	14	28	24	25	6	19	29	38	45	28	3	24	24	16	27	10	11	9	11	21	25	34
FPGS_2489	13	12	16	11	8	21	12	9	7	16	5	25	5	12	3	4	8	14	14	28	8	9	22	15	14	23	16	18	31	27	30	16	35	34	20	16	47	19	18	22	39	20	21	18	25	30	28	28	21
FRS2_2492	396	439	325	388	337	470	556	360	296	333	321	411	243	154	287	284	277	298	288	490	398	504	817	491	379	822	678	992	813	804	671	414	901	996	778	878	1032	506	854	821	619	766	668	410	860	902	741	733	1026
FSD1_2495	118	122	80	104	103	139	132	59	57	95	82	65	59	32	75	63	58	105	85	161	68	117	120	125	131	187	145	171	322	283	265	211	252	278	208	245	308	206	257	250	256	212	309	159	277	413	278	199	275
FTSJ3_2511	35	47	21	63	49	41	56	16	21	29	32	18	25	17	29	22	36	28	31	56	33	50	31	25	46	43	28	47	117	82	85	57	117	82	119	88	118	53	116	89	72	85	106	63	134	119	115	73	100
FTX_2513	20	9	19	15	14	14	25	2	9	10	15	11	5	5	14	9	12	9	11	26	4	11	9	8	13	34	22	19	27	35	23	13	25	39	18	21	39	10	38	15	31	30	11	8	17	43	26	25	36
FUT1_2519	3	0	0	5	5	0	1	0	4	0	3	1	2	1	1	2	2	3	5	0	0	0	3	1	4	5	2	1	3	2	1	7	4	15	6	6	7	1	5	4	5	6	5	0	3	7	4	6	3
FUT2_2520	0	0	0	0	0	0	0	0	0	0	0	0	0	0	0	0	0	0	1	0	0	0	0	0	0	0	0	0	0	0	0	0	2	0	0	0	0	0	0	0	0	0	0	0	0	0	0	0	0
FUT3_2521	0	0	0	0	0	0	0	0	0	0	0	0	0	0	0	0	0	0	0	1	0	0	0	0	0	0	0	0	0	0	0	0	0	0	0	0	0	0	0	0	0	0	0	0	0	0	0	0	0
FYN_2527	2322	2340	1778	2162	1944	2577	2927	1414	1147	2224	1847	1600	892	674	1347	1270	1009	1275	1690	3473	1299	2744	4074	2810	2176	4515	3985	4400	4746	4469	4092	2243	5179	5947	4017	5116	4742	2732	4951	3990	3586	4481	3193	2352	5067	5076	4521	4160	5299
FZD1_2533	123	76	71	79	72	88	97	49	31	65	68	55	37	25	49	28	33	36	50	120	23	60	62	60	69	102	51	49	164	144	204	118	201	159	195	203	239	123	173	151	152	134	151	141	190	167	191	179	234
G0S2_2539	2	0	0	0	0	0	0	0	0	4	0	0	0	0	0	0	0	0	0	0	0	0	0	0	0	0	0	1	0	0	0	0	0	0	0	0	0	0	0	0	1	0	1	0	0	0	1	0	0
G3BP2_2545	599	420	348	556	473	596	574	373	354	392	507	405	289	242	335	220	320	446	360	712	325	496	574	430	448	833	493	472	1044	818	969	614	1434	1608	1187	1186	1209	706	1198	953	884	951	549	644	1432	1163	998	1114	1132
G6PC_2546	0	0	0	3	2	0	1	0	0	0	0	0	0	0	0	0	0	0	0	0	0	0	0	0	0	1	0	0	0	0	0	0	0	0	0	0	1	0	0	0	0	0	0	0	0	0	0	0	0
G6PC3_2547	13	16	6	14	10	21	9	8	9	8	6	3	10	2	11	11	13	20	4	21	4	12	20	10	6	15	9	10	29	37	18	31	63	32	35	22	47	40	45	23	39	33	29	25	25	44	41	31	42
G6PD_2548	37	37	21	30	18	29	38	28	30	23	25	11	17	17	8	16	13	21	16	46	24	38	64	26	30	71	35	40	74	55	61	42	103	59	82	81	109	56	53	58	65	69	55	37	73	96	67	64	82
GAA_2549	9	17	5	21	20	15	17	8	7	10	5	3	2	2	8	4	9	17	2	16	12	17	9	15	14	21	11	21	45	11	23	29	22	28	36	39	50	19	37	39	37	28	28	10	26	39	29	32	28
GABARAPL1_2552	7	9	8	5	12	16	12	3	7	3	6	5	4	2	8	6	10	9	5	17	14	1	4	4	10	6	11	8	17	16	21	13	33	24	39	12	59	12	11	15	17	13	19	10	13	43	12	10	35
GABBR1_2553	161	171	128	170	123	158	239	163	122	122	174	146	124	71	147	104	154	180	123	311	155	130	157	105	62	129	148	156	330	290	279	135	442	412	265	271	453	95	401	388	300	322	238	221	404	481	361	265	406
GABPB1_2555	232	219	171	226	181	228	295	230	127	173	173	174	111	67	93	111	92	134	101	232	143	262	445	319	220	534	401	496	460	473	335	246	387	439	386	324	491	116	367	404	433	419	366	251	372	418	394	353	541
GABRA6_2558	0	0	0	0	0	0	0	0	0	1	0	0	0	0	0	0	0	0	0	0	0	0	0	0	0	0	0	0	0	0	0	0	0	0	0	0	0	0	0	0	0	0	0	0	0	0	2	0	0
GABRB3_2561	302	248	154	265	200	340	277	254	182	169	253	203	144	128	148	136	195	251	190	427	193	223	293	186	130	293	222	210	564	498	453	248	704	847	669	557	880	150	600	489	585	580	414	384	671	659	541	595	703
GABRD_2562	0	2	1	1	3	0	0	1	2	0	1	3	0	1	1	0	0	2	1	1	1	0	0	1	1	2	1	2	1	7	4	3	2	4	1	1	2	1	0	3	0	4	0	1	8	3	2	7	1
GAD1_2566	0	0	0	0	0	0	0	0	0	0	0	0	0	0	0	0	0	0	0	0	0	0	0	0	0	0	0	0	0	0	0	0	0	0	0	0	0	0	0	0	0	0	0	0	0	0	0	0	0
GAD2_2567	0	0	0	0	0	0	0	0	0	0	0	0	0	0	0	0	0	0	0	0	0	0	0	0	0	0	0	0	0	1	0	0	0	0	0	0	0	0	0	0	0	0	0	0	0	0	0	0	0
GADD45A_2569	118	111	61	70	69	103	108	75	59	69	47	31	39	26	54	62	30	56	46	118	71	123	195	76	85	238	113	182	185	179	220	127	236	231	238	245	238	149	226	190	163	188	147	107	196	208	159	144	202
GADD45B_2570	2	7	3	6	3	8	4	7	5	2	7	7	4	5	3	4	14	9	10	11	7	9	5	4	0	3	13	19	5	12	7	3	15	5	5	4	0	0	9	9	6	9	3	7	10	24	13	13	6
GADD45G_2571	8	24	9	8	10	5	20	2	12	5	10	6	6	4	16	19	9	5	11	22	6	23	31	34	33	49	23	40	55	36	28	14	32	28	38	43	56	22	12	23	26	31	30	10	18	26	44	44	40
GAGE1_2574	2	1	0	0	0	0	0	0	3	1	3	2	1	0	4	0	0	12	1	4	1	0	0	0	0	1	3	2	5	0	0	0	0	15	0	1	0	0	2	0	0	4	0	1	6	1	0	1	0
GAGE12F_2576	0	0	0	0	0	0	0	0	0	0	0	4	0	0	0	0	0	0	0	0	1	0	0	0	0	0	0	1	0	0	0	0	0	0	0	0	0	0	0	0	0	0	0	1	0	0	0	0	1
GAGE12J_2577	0	0	0	0	0	0	0	0	0	0	0	0	0	0	0	0	0	0	0	0	0	0	0	0	0	0	0	0	0	0	0	0	0	0	0	0	0	0	0	0	0	0	0	0	0	0	0	0	0
GAGE1_2578	0	0	0	0	0	0	0	0	0	0	0	0	0	0	0	0	0	0	0	0	0	0	0	0	0	0	0	0	0	0	0	0	0	0	0	0	0	0	0	0	0	0	0	0	0	0	0	0	0
GANAB_2584	65	52	34	63	37	60	37	21	25	30	43	34	36	18	27	27	42	19	47	74	30	44	39	30	62	92	33	22	160	119	140	122	148	240	196	181	212	177	193	98	92	114	148	73	139	150	166	114	192
GAP43_2585	599	547	433	631	528	667	743	1002	1007	517	617	965	602	641	446	305	830	1052	414	760	787	575	749	402	333	656	714	699	992	1110	872	434	1311	1269	1126	1067	1323	466	1136	1123	1198	931	806	686	1330	1349	1020	1165	1381
GARS1_2590	521	554	343	538	520	691	771	541	428	453	405	534	333	316	352	382	417	495	397	871	599	650	1010	621	610	1110	649	1015	1064	892	796	542	1265	1449	965	870	1034	721	1024	895	892	891	788	623	1165	1229	943	933	1029
GAS7_2595	14	2	3	3	3	11	9	6	11	5	5	4	0	3	1	6	0	2	9	5	2	3	4	6	8	8	6	8	10	27	18	15	9	10	20	30	24	28	8	5	21	10	8	9	10	11	22	13	13
GATA2_2599	2	4	0	4	4	4	3	0	2	1	2	3	1	1	6	1	0	1	0	1	5	5	6	6	17	11	7	5	17	16	30	10	6	12	23	15	12	14	14	1	12	5	11	9	6	3	7	8	18
GATA3_2600	0	0	0	0	0	0	0	0	0	0	0	0	0	0	0	0	0	0	0	0	0	0	0	0	0	0	0	0	0	0	0	0	0	0	0	0	0	0	0	0	0	0	0	0	0	0	0	0	0
GATAD1_2604	55	46	40	54	49	59	74	21	29	36	54	38	22	15	28	22	29	39	47	66	28	49	66	42	39	104	39	76	146	124	124	73	116	141	126	142	184	36	128	105	119	106	145	63	85	200	132	140	131
CASTOR3_2606	143	153	121	100	111	158	143	68	53	121	116	67	43	27	99	79	54	69	101	275	85	122	142	90	89	204	63	143	358	337	358	189	437	462	294	418	362	289	376	331	291	407	297	150	380	400	375	340	375
GBX2_2608	2	2	1	1	2	2	3	4	0	1	1	1	0	0	0	0	0	0	0	2	0	3	2	0	0	0	0	1	0	3	0	0	4	5	1	7	2	2	7	6	0	2	1	0	2	1	3	1	1
GCLM_2615	280	353	101	178	164	192	478	206	296	136	160	143	106	172	190	260	157	143	161	244	463	400	711	155	141	304	223	918	390	356	283	162	412	494	371	302	348	183	361	357	376	347	276	174	416	383	290	313	396
GDF15_2621	2	2	0	1	2	4	5	2	1	0	0	1	0	0	3	0	3	1	0	8	7	6	60	1	0	5	1	80	9	3	4	4	4	15	1	3	7	1	1	6	6	2	1	6	2	4	2	2	1
GDF7_2622	0	0	0	0	0	0	0	0	0	0	0	0	0	0	0	0	0	0	0	0	0	0	0	0	0	0	0	0	0	0	0	0	0	0	1	0	0	0	0	0	0	0	0	0	0	0	0	0	0
GDPD1_2627	122	117	110	148	112	165	136	103	58	128	87	129	64	50	89	89	72	129	107	234	83	101	97	104	93	190	172	140	242	269	210	135	224	270	259	227	351	64	219	236	279	268	235	144	273	293	253	212	384
GDPD5_2628	27	16	26	37	15	23	18	15	12	17	12	19	8	16	14	14	8	20	24	41	7	23	34	35	14	41	17	47	39	41	52	26	53	61	60	47	52	19	44	64	40	59	45	17	51	58	46	32	69
GFAP_2632	0	0	0	0	0	0	0	0	0	0	0	0	0	0	0	0	0	0	0	0	0	0	0	0	0	0	0	0	0	0	0	0	0	0	0	0	0	0	0	0	0	0	0	0	0	0	0	0	0
GFOD1_2633	13	15	9	16	8	16	10	7	6	13	5	7	2	6	5	4	14	15	9	22	3	12	10	7	5	16	4	6	27	20	29	18	40	65	17	39	47	22	23	26	36	24	30	20	27	43	29	29	39
GFOD1_2634	18	42	26	37	27	31	28	20	12	25	12	24	17	18	25	10	24	22	23	38	23	15	20	20	25	39	28	25	52	66	75	55	78	91	59	83	106	111	86	66	61	73	61	43	105	85	66	54	84
GFOD2_2635	15	25	9	21	20	30	35	8	5	12	22	11	2	4	23	9	13	13	20	30	10	6	14	17	17	29	5	17	44	40	52	28	57	75	53	37	53	26	59	63	33	50	54	36	54	84	66	51	51
GGCX_2638	79	79	50	95	80	110	97	58	66	67	50	59	29	45	47	60	70	73	52	105	61	115	94	77	91	205	84	117	111	133	125	90	170	210	155	164	183	118	169	129	106	132	154	112	126	205	133	141	184
GGH_2639	60	59	36	66	46	62	68	36	23	46	39	19	25	24	31	35	21	24	29	107	18	64	77	76	67	95	48	54	175	138	121	81	150	209	169	140	227	96	159	135	119	111	124	69	133	183	142	106	172
GHR_2644	0	0	0	1	0	0	0	0	2	0	0	0	0	0	0	0	0	2	0	0	0	2	0	0	0	0	0	0	0	0	0	0	0	0	0	0	0	0	0	0	0	0	0	0	1	2	0	0	2
GIT1_2646	4	1	1	2	2	6	3	0	1	3	1	0	1	0	3	4	0	0	4	7	2	1	6	2	3	2	3	3	8	2	7	10	8	2	13	15	12	8	6	3	8	5	4	3	10	9	7	11	3
GJA1_2649	23	13	13	12	13	9	9	10	6	6	11	9	0	6	2	2	7	5	4	12	1	31	24	12	25	31	13	12	51	16	25	41	10	14	28	25	24	40	14	13	38	38	42	17	4	12	23	13	24
GJB1_2650	0	1	0	1	0	0	0	0	0	0	0	0	0	0	0	0	1	0	0	0	0	0	0	0	0	0	0	0	0	1	0	0	0	0	1	1	0	0	0	0	1	0	0	0	0	0	0	0	0
GJB2_2653	0	0	2	0	1	1	0	0	0	3	0	2	0	0	0	0	0	0	0	0	0	3	1	1	2	2	0	3	0	0	1	0	0	4	2	0	1	0	0	0	0	0	0	1	1	0	2	0	0
GKAP1_2657	5	4	4	5	5	3	9	3	0	3	5	1	1	0	4	1	0	0	1	8	2	3	4	3	4	8	4	5	15	1	10	4	1	3	9	8	8	4	8	10	12	13	2	4	15	21	5	5	6
GLA_2658	57	30	26	48	46	56	36	30	16	27	43	16	17	10	22	14	16	21	17	38	14	45	66	73	64	114	64	61	88	78	70	47	83	82	78	118	106	79	60	86	73	93	71	37	85	130	96	55	96
TMPPE_2661	13	8	7	12	11	14	13	10	5	7	12	7	2	2	8	4	12	23	13	22	10	11	7	12	18	40	9	7	26	22	27	8	55	50	28	36	32	44	32	21	26	32	16	15	27	33	29	35	45
GLI1_2663	0	0	0	1	0	0	0	0	1	0	0	0	0	0	0	0	0	0	0	0	0	0	1	0	0	0	0	1	0	1	1	0	2	0	0	0	0	0	0	0	0	0	0	1	0	0	1	0	0
GLI2_2664	0	0	1	4	5	2	1	1	0	0	0	0	0	0	1	0	2	0	5	0	0	3	0	4	7	9	1	1	6	4	3	1	5	9	9	6	6	3	8	3	10	5	4	3	2	2	5	11	5
GLOD4_2670	1	5	4	5	2	4	3	1	0	0	2	1	1	0	1	0	3	1	5	4	4	2	0	5	2	11	1	2	5	2	10	10	12	10	8	12	17	8	8	12	10	10	16	10	13	8	14	8	8
GLRB_2673	0	1	0	0	0	0	0	0	0	0	0	0	0	0	0	0	0	0	0	0	0	0	0	0	0	1	0	0	0	0	0	0	0	1	0	0	0	0	0	0	0	1	0	0	0	0	0	0	0
GLRX_2674	225	265	171	253	214	286	314	282	244	196	214	300	159	118	198	131	265	341	176	327	298	227	275	207	211	380	286	318	550	478	392	343	508	580	495	472	622	423	462	402	516	436	439	287	476	675	435	484	527
GLRX2_2675	0	0	0	1	0	0	0	0	0	0	1	0	0	0	0	0	2	0	0	0	0	0	0	3	0	2	2	1	0	1	0	1	0	1	0	0	4	0	0	0	1	0	0	1	0	0	5	0	1
GLUD1_2678	7	7	6	11	8	6	5	0	2	3	8	0	2	0	3	10	0	0	2	21	4	0	1	2	6	9	3	0	29	11	15	21	30	22	20	25	41	18	15	14	9	14	15	3	25	22	34	17	15
GLUL_2679	0	0	0	0	0	0	0	0	0	0	0	0	0	0	0	0	0	0	0	0	0	0	0	0	0	0	0	0	0	0	0	0	0	2	0	3	0	0	0	0	0	0	0	0	0	3	0	0	0
GMCL1_2681	21	23	16	20	27	32	21	14	8	26	18	19	17	6	10	13	16	11	15	43	14	31	51	43	30	66	47	51	47	49	52	9	61	82	32	30	45	18	42	35	48	55	31	22	82	54	50	32	56
GMFB_2684	102	63	43	83	62	111	79	29	28	46	69	33	23	28	39	55	30	37	45	138	25	71	71	85	146	172	64	50	257	154	232	164	346	297	237	357	296	176	205	201	161	183	143	107	248	307	238	224	251
GMNN_2688	110	51	57	87	81	71	82	100	67	83	84	74	65	14	38	32	41	83	80	148	27	97	124	109	122	209	127	100	136	138	147	72	224	158	156	184	168	93	136	117	128	166	132	104	127	127	130	151	157
GNA11_2692	2	0	0	0	1	2	1	1	0	0	1	1	0	1	0	1	0	0	0	0	1	2	3	0	0	2	0	0	2	2	2	2	3	4	2	5	11	6	4	1	0	1	4	5	3	2	2	0	2
GNA15_2693	0	0	0	0	1	0	0	0	0	0	1	1	0	0	0	0	0	2	0	0	0	1	0	1	1	4	0	0	0	0	2	0	2	0	1	0	0	0	0	0	0	0	4	0	0	0	0	0	0
GNAI1_2696	33	14	20	24	26	35	17	29	13	19	29	17	16	10	26	23	16	27	26	38	15	22	20	18	22	25	18	22	47	30	31	16	78	37	72	40	62	19	47	54	40	23	31	18	63	40	52	53	41
GNAL_2698	1	0	1	1	0	0	0	0	0	0	0	0	2	0	0	0	0	1	0	1	0	0	1	0	0	0	0	1	0	2	6	1	3	0	4	0	0	0	1	2	7	5	6	0	2	3	2	5	2
GNAS_2704	914	786	582	832	746	991	971	766	667	591	814	753	460	481	522	383	534	779	557	872	559	802	1008	615	402	882	773	937	1325	1482	967	598	1819	1656	1561	1264	1818	469	1496	1356	1508	1294	1085	963	1631	1617	1456	1460	1815
RACK1_2708	838	777	507	861	668	920	879	603	411	658	639	611	344	248	414	432	420	536	487	1122	524	874	1072	925	996	1640	813	1023	2054	1569	1552	1030	1657	2176	1895	1997	2383	1391	1672	1458	1670	1734	1572	952	1562	1968	1712	1577	2146
GNB5_2709	63	77	44	65	62	80	87	43	30	50	60	41	25	9	49	32	29	44	68	100	48	45	43	45	30	84	82	68	108	92	86	48	172	159	94	115	149	41	89	99	135	130	77	93	104	177	108	114	100
GNE_2710	83	51	59	67	80	83	56	39	23	82	58	58	32	24	34	33	38	43	65	97	33	74	68	85	47	114	69	75	181	148	179	114	158	269	168	194	232	59	150	162	152	193	158	118	167	310	209	130	188
GNMT_2719	17	17	25	23	10	11	23	15	6	25	17	14	10	6	17	7	5	16	12	26	7	36	37	40	28	42	23	65	62	68	53	27	36	43	33	41	47	47	40	46	41	49	67	28	45	39	34	36	43
GNPDA1_2723	0	0	0	0	0	2	0	0	0	0	0	0	0	0	0	0	0	0	0	0	0	1	0	0	0	0	0	0	0	0	0	0	0	2	0	0	2	0	0	0	2	1	0	1	0	1	0	0	2
GNS_2725	121	127	96	113	103	176	121	61	38	97	93	33	40	26	70	74	50	70	72	145	58	101	112	83	39	150	100	114	268	257	203	137	263	387	295	240	402	43	288	232	223	257	237	197	238	343	291	219	321
GOLIM4_2731	208	134	123	173	143	172	223	127	126	98	171	113	86	105	87	71	86	97	77	166	106	237	310	198	218	419	228	247	296	240	271	156	342	387	307	337	349	156	217	238	264	289	200	138	273	191	235	293	304
GOLT1B_2734	45	23	21	36	46	49	26	19	14	23	26	7	18	12	23	17	12	19	35	60	16	38	23	24	49	57	34	22	68	56	93	49	82	83	88	78	117	35	96	66	74	76	55	47	104	119	82	66	62
GOT1_2737	67	68	57	71	59	71	51	48	39	46	51	44	36	31	48	35	45	72	42	73	55	54	97	66	44	95	80	54	138	148	99	61	171	162	102	125	153	57	114	135	169	131	122	73	141	182	109	128	160
GPATCH8_2740	160	181	108	156	133	198	192	113	61	137	129	112	61	27	116	126	75	105	111	257	137	179	286	166	175	326	240	304	358	318	273	159	393	470	330	338	340	155	411	326	330	358	237	168	308	356	311	263	302
GPBP1L1_2743	35	23	20	29	26	29	25	13	15	15	42	9	15	18	13	14	23	15	15	32	13	18	24	22	24	41	18	29	65	61	73	50	80	84	84	71	69	53	103	48	46	59	37	38	68	79	68	60	58
GPC1_2744	34	51	36	47	35	26	50	50	26	41	47	49	30	5	21	33	27	30	40	70	22	49	74	39	31	92	53	81	79	82	36	39	65	68	58	68	81	25	38	69	67	72	36	37	42	76	96	61	50
GPER1_2750	2	0	0	0	0	0	0	0	0	0	0	0	0	0	1	0	1	0	2	0	0	1	2	2	0	0	0	0	5	0	1	0	2	0	3	1	4	2	2	0	1	0	1	0	0	4	0	2	0
GPI_2753	381	316	231	343	298	403	390	227	155	223	265	198	133	105	197	202	202	183	285	474	223	318	396	279	242	499	313	333	842	653	664	507	1027	1003	835	787	1100	522	852	777	720	742	599	534	815	855	776	663	1038
GPR157_2759	0	0	0	0	0	1	0	0	0	0	0	0	0	0	0	0	0	0	0	0	0	0	0	0	0	0	0	0	0	0	0	0	0	0	0	0	0	0	0	0	0	0	0	0	0	0	0	0	0
GPR17_2760	0	0	0	0	0	0	0	0	0	0	0	0	0	0	0	0	0	0	0	0	0	0	0	0	0	0	0	0	0	0	0	0	0	0	0	0	0	0	0	0	0	0	0	0	0	0	0	0	0
ADGRG1_2761	73	58	48	65	65	105	65	34	30	38	42	32	30	28	33	61	34	45	46	98	31	51	51	55	90	128	34	56	213	127	259	227	195	273	232	239	339	299	216	184	136	140	186	118	210	258	204	153	259
GPSM3_2763	2	3	1	1	1	0	0	2	2	0	1	3	0	1	2	0	0	0	0	4	3	0	2	0	1	1	1	6	0	2	1	1	0	0	4	0	0	0	1	4	0	2	1	0	0	0	3	0	0
GPX1_2765	0	0	1	1	0	0	0	0	0	0	1	0	0	1	1	0	0	0	1	0	1	0	0	0	0	3	2	0	2	0	0	0	0	5	1	0	4	0	0	7	0	0	1	0	2	4	3	1	1
GPX2_2766	2	1	6	1	2	6	4	1	5	0	1	0	0	0	5	7	0	0	2	2	1	1	5	2	0	6	0	4	4	11	5	3	10	6	4	8	1	0	0	9	8	10	3	7	2	10	3	6	3
GPX4_2768	132	87	51	91	86	75	101	111	112	106	89	88	78	67	80	57	100	156	81	152	101	135	127	94	80	135	129	131	250	204	165	101	216	214	243	177	270	123	207	185	175	218	191	128	187	252	159	191	268
GRB10_2771	91	82	58	96	73	90	91	71	67	48	54	86	50	31	57	61	83	97	85	141	80	71	74	33	49	115	54	80	148	200	160	99	256	214	168	162	269	133	203	162	124	140	203	107	225	239	169	167	240
GRB2_2774	340	321	314	456	330	441	467	887	726	271	426	909	641	348	391	223	792	1026	380	495	823	325	453	193	86	263	423	473	488	650	262	130	771	590	531	333	749	79	535	660	775	572	398	325	750	679	505	592	670
GREB1_2776	11	6	8	9	17	18	18	4	6	10	3	14	4	2	3	4	4	10	12	9	4	13	18	11	9	16	13	21	28	39	22	18	38	14	17	23	18	17	29	30	37	20	27	12	30	59	28	14	31
GREB1_2777	0	1	1	0	1	0	0	0	0	0	0	0	0	0	0	0	0	0	0	0	0	0	0	0	0	2	0	0	2	0	0	4	0	1	1	0	4	0	2	0	0	0	3	0	0	1	0	0	1
GREB1_2778	55	56	46	50	49	63	90	46	29	40	36	57	23	22	25	23	29	61	41	74	39	61	69	74	57	169	77	92	152	107	109	54	112	105	76	104	123	99	119	74	85	93	95	59	144	104	105	112	100
GRIN1_2787	3	0	1	0	0	0	4	6	0	4	4	2	0	0	0	1	0	0	0	4	0	0	0	1	1	0	2	2	0	1	3	0	0	0	4	1	3	2	1	3	0	0	2	0	0	5	1	2	0
GRIN2B_2791	0	0	0	0	0	0	0	0	0	0	0	0	0	0	0	0	0	0	0	0	1	0	0	0	0	0	0	0	0	0	0	0	0	0	0	0	0	0	0	0	0	0	0	0	0	0	0	0	0
GRIN2C_2792	0	0	0	0	0	0	0	0	0	0	0	0	0	0	0	0	0	0	0	0	0	0	0	0	0	0	0	0	0	0	0	0	0	0	0	0	0	0	0	0	0	0	0	0	0	0	0	0	0
GRM4_2797	24	12	15	15	13	25	16	7	8	12	12	10	5	2	4	9	7	15	12	17	2	27	22	22	38	60	20	23	41	66	49	49	65	58	50	66	64	76	25	33	43	44	65	33	28	65	51	34	52
GRM8_2798	1	1	0	6	4	4	1	0	0	0	2	1	0	0	0	0	0	2	0	2	2	3	0	2	1	2	0	7	9	5	2	1	1	2	4	6	3	4	0	0	4	6	2	2	6	1	3	7	3
GRN_2799	2	3	2	7	2	3	1	1	1	0	2	0	2	0	1	4	0	1	0	6	0	1	4	4	7	5	2	4	6	1	6	6	17	20	15	10	11	7	9	17	14	4	14	1	8	12	11	9	11
GRSF1_2801	35	33	29	54	50	60	47	33	46	38	58	52	26	19	26	30	35	43	35	71	39	42	45	47	9	43	62	50	75	83	56	23	140	133	65	102	103	7	80	99	100	95	60	56	152	162	112	77	106
GRWD1_2804	22	18	14	21	23	14	30	16	19	18	19	14	12	11	14	10	21	15	14	17	15	24	27	21	27	67	22	46	69	64	40	45	50	73	57	70	57	77	39	49	60	42	60	27	29	56	66	44	67
GSK3A_2809	58	56	48	74	51	73	73	28	29	50	36	36	22	8	34	39	41	45	52	87	47	52	64	82	81	130	84	116	174	141	152	137	149	157	148	164	204	198	165	118	126	148	163	97	144	233	152	109	132
GSK3B_2810	1823	1488	1049	1677	1395	2063	1443	853	765	1136	1335	862	679	564	907	883	1242	1211	1251	2270	848	1357	1192	1122	963	2066	1068	1094	3693	3496	3152	1777	4674	5144	3891	3594	5441	1434	4371	3715	3435	3367	3049	2339	4177	5026	3816	3562	4600
GSPT1_2812	44	35	14	44	27	43	38	16	13	23	26	19	12	13	16	24	26	33	19	81	27	28	26	39	47	65	31	23	89	86	109	98	85	170	99	100	190	88	126	98	105	93	133	72	105	145	86	113	163
GSS_2814	183	144	117	193	146	229	189	120	117	153	156	170	89	82	104	69	130	163	109	217	79	145	190	162	137	282	202	164	379	318	291	179	400	463	357	348	404	190	335	317	364	286	271	241	365	329	328	370	401
GSTA2_2817	0	0	3	0	0	0	0	1	0	0	0	1	0	0	0	0	0	1	0	0	0	0	0	0	0	1	0	0	0	0	0	0	0	0	0	0	0	0	0	0	0	0	0	0	0	0	1	0	0
GSTA3_2818	0	0	0	0	0	0	0	0	0	0	0	0	0	0	0	0	0	0	0	0	0	0	0	0	0	0	0	0	0	3	0	0	0	0	0	0	0	0	0	0	0	0	0	0	0	0	0	0	0
GSTM2_2823	72	66	40	72	55	68	73	99	52	50	58	95	45	24	44	46	69	64	54	98	67	84	118	55	43	109	126	105	148	143	122	68	163	151	136	154	123	77	131	140	174	109	127	83	129	155	121	122	144
GSTM3_2824	11	4	1	4	8	6	3	3	4	4	5	7	4	2	2	5	3	2	6	15	7	5	4	6	5	5	4	9	17	11	7	7	13	18	4	22	11	19	13	8	10	11	8	2	10	7	9	11	16
GSTP1_2826	126	110	55	115	115	141	145	25	46	88	102	41	32	29	55	76	45	76	73	134	64	106	128	97	104	243	69	135	414	279	349	359	312	406	383	406	595	357	352	286	274	296	409	224	313	395	352	348	373
GSTZ1_2830	5	3	5	5	10	7	5	4	1	2	4	4	3	3	2	3	4	4	4	7	4	6	5	5	2	9	7	4	13	17	10	5	19	11	30	13	19	4	17	13	14	6	20	9	16	4	7	12	18
GTF2B_2834	8	9	2	5	3	8	12	1	3	2	6	4	4	1	1	3	1	0	0	4	9	4	7	6	7	13	4	7	14	18	8	7	26	17	16	20	32	18	24	15	20	19	5	15	13	13	15	17	29
GTF2E2_2835	32	18	17	27	17	28	29	36	23	12	28	21	25	9	16	16	27	25	14	39	21	24	37	26	21	44	23	24	49	75	63	38	70	79	52	34	76	55	56	37	89	70	57	42	51	64	63	64	108
GTF2H2C_2837	202	145	87	169	144	221	192	127	67	136	126	121	90	52	90	117	62	85	127	262	85	212	289	214	143	300	258	206	263	303	230	137	388	369	229	267	377	117	308	296	230	280	194	151	401	237	221	270	397
GTF3C2_2842	645	602	513	795	650	727	773	700	602	637	588	761	463	300	445	329	601	739	509	852	565	922	1017	984	859	1633	1308	1385	1676	1670	1146	726	1509	1807	1393	1430	1553	1059	1368	1344	1627	1506	1188	819	1457	1601	1378	1391	1587
GTF3C5_2843	16	9	2	3	5	4	10	2	2	4	2	0	1	1	2	2	2	3	4	10	1	7	2	9	17	20	12	6	30	14	29	17	15	29	34	28	32	42	10	19	10	18	17	14	15	11	26	12	37
GTPBP8_2849	161	101	74	141	102	157	117	67	65	84	127	78	57	75	50	40	97	92	92	151	75	113	124	117	97	215	108	105	345	261	275	153	302	397	323	326	401	180	287	281	299	307	250	176	350	357	271	263	420
GUSB_2851	3	3	0	1	1	2	1	0	4	1	5	0	0	0	0	3	1	0	6	2	1	4	5	1	3	12	8	6	7	5	11	7	17	4	8	7	13	9	5	10	3	4	4	6	7	5	9	3	14
GYG1_2852	64	65	26	53	58	70	72	33	20	24	45	22	19	16	40	54	29	34	80	142	41	44	32	28	36	88	47	36	162	113	122	112	176	243	170	151	243	28	164	173	110	124	120	87	160	245	181	119	142
GZMB_2856	0	0	0	0	0	0	1	0	0	0	0	1	0	0	0	0	0	1	0	0	0	0	0	0	0	0	0	0	0	0	0	0	0	2	0	0	0	0	0	0	0	0	0	0	0	0	0	1	0
H2AX_2861	467	436	348	525	445	432	567	564	347	432	418	471	301	250	223	153	230	341	245	441	309	1011	1221	972	1020	1995	1287	1289	908	810	693	359	783	778	903	823	890	583	619	523	838	822	709	578	674	670	772	769	935
HACL1_2869	18	28	13	12	11	19	31	15	6	16	11	2	9	9	13	13	5	1	14	28	5	20	18	23	16	59	17	36	56	55	69	28	46	76	59	70	54	25	37	49	41	49	46	26	44	40	42	41	48
HADH_2872	0	2	0	2	1	0	3	0	0	3	1	1	1	0	1	0	0	0	0	2	0	0	0	0	0	1	0	0	2	0	6	2	8	1	3	7	3	0	0	2	1	0	0	0	2	0	4	1	0
HADHA_2875	75	37	41	62	36	65	66	40	21	41	45	15	9	18	27	30	19	35	54	78	40	38	53	49	49	78	35	33	141	117	140	117	116	153	142	122	180	122	147	105	119	116	109	67	110	156	133	123	167
HAT1_2880	111	59	69	93	86	115	82	53	27	57	74	34	26	18	39	48	35	29	59	114	26	102	95	102	211	291	86	84	278	204	247	227	235	333	236	334	339	252	235	218	190	184	286	156	225	247	247	202	289
HAUS3_2882	11	8	4	5	9	15	8	7	4	4	10	0	3	6	2	2	2	10	6	12	6	11	15	17	31	33	17	16	11	11	35	19	17	16	13	15	29	40	22	14	16	26	30	7	25	25	22	15	25
HAVCR1_2885	0	0	0	0	0	0	0	0	0	0	0	0	1	0	0	0	0	0	1	0	0	2	1	0	0	0	0	2	0	0	1	0	0	0	0	4	0	0	1	0	0	0	3	0	4	1	0	0	0
HBEGF_2892	5	5	4	3	5	6	4	2	2	0	4	4	0	0	2	2	1	3	4	7	3	6	9	4	4	6	7	7	10	5	9	1	2	12	5	6	4	0	7	11	9	3	3	4	3	1	3	5	1
HDAC1_2897	11	8	10	19	11	14	10	16	4	15	18	10	15	4	6	3	10	11	12	10	3	18	26	28	32	47	30	39	30	33	19	17	18	35	35	25	46	21	18	16	34	36	32	19	14	29	37	25	32
HDAC2_2900	4977	4191	3131	4718	3736	5049	5352	5461	3983	3729	4097	5206	3026	2515	2893	2003	3606	4311	2699	4993	3321	5787	7315	4946	4734	9207	7704	7427	8638	8276	7110	4755	9837	10380	7439	8616	10221	5359	7924	7255	8025	8254	6599	5319	8584	9246	6896	7990	9669
HDC_2905	0	0	0	0	0	0	0	0	0	0	0	1	0	0	0	0	0	0	0	0	0	0	2	0	0	0	0	0	0	0	0	0	0	4	0	0	0	0	0	0	0	0	0	0	0	1	0	0	0
HDGFL2_2906	157	128	84	118	135	142	144	103	81	90	134	119	83	58	106	58	94	79	93	192	83	133	166	126	132	208	135	145	278	286	269	155	340	360	279	270	344	211	319	239	259	287	233	165	308	304	299	307	347
HDGFL3_2909	523	436	331	540	455	605	556	764	587	451	542	776	510	214	403	260	597	794	419	775	565	428	591	397	301	660	676	622	888	823	552	355	1027	976	796	726	911	290	821	664	841	875	594	511	824	874	806	708	812
HDLBP_2912	516	420	418	562	413	661	563	544	511	399	492	610	379	265	312	208	438	505	320	549	400	643	723	481	391	811	740	797	739	881	575	307	996	1004	791	778	812	349	762	762	814	786	585	463	879	835	719	748	865
HEATR1_2915	2	1	2	1	1	6	0	0	1	5	1	2	2	0	0	0	0	3	5	3	0	6	5	3	2	4	2	0	11	7	14	12	1	19	17	14	10	10	4	17	3	3	11	5	4	10	6	10	4
HEATR5A_2918	4	1	0	4	3	2	2	0	0	1	0	0	1	0	1	3	0	1	3	1	0	2	3	3	4	3	2	3	4	6	12	17	5	12	4	9	5	14	1	0	2	9	0	3	2	8	6	2	8
HEBP1_2919	11	7	2	8	7	7	6	5	12	7	2	4	2	4	4	3	9	5	2	10	2	0	0	3	5	5	7	3	26	17	14	13	27	21	19	22	16	24	18	19	19	17	18	11	34	26	24	24	27
HEIH_2921	28	37	36	51	63	50	35	37	45	38	48	57	39	23	26	17	40	80	38	72	41	31	44	25	13	13	40	38	92	83	50	21	89	83	126	52	116	7	89	90	105	87	38	42	124	72	83	123	83
HERC6_2923	0	0	1	3	2	0	0	1	5	0	1	2	0	0	0	0	2	0	1	1	0	0	3	3	1	3	3	1	0	0	2	3	1	4	0	0	1	2	0	4	5	0	2	0	1	1	2	5	1
HERPUD1_2924	33	52	21	34	34	42	38	17	18	28	17	19	5	12	20	26	21	20	18	56	40	55	59	52	72	125	49	61	103	67	125	79	65	107	60	91	119	114	85	92	58	55	74	63	81	107	74	81	77
HES1_2925	0	0	0	2	1	0	0	0	1	0	2	0	1	0	0	1	0	5	0	0	0	3	2	3	1	1	1	2	7	3	1	6	0	3	1	5	10	3	4	3	5	2	6	2	0	5	11	6	5
HES6_2926	2	1	0	0	0	0	0	0	0	1	0	0	0	0	1	0	0	0	0	0	0	2	2	1	0	4	2	0	0	1	0	0	0	5	0	0	4	0	0	0	3	1	0	0	4	0	2	4	0
HEXA_2929	60	50	50	50	61	71	60	62	85	37	70	75	52	29	46	25	102	90	56	92	74	32	73	46	29	79	79	60	120	143	87	54	131	114	104	73	127	55	131	119	124	115	89	60	103	89	103	82	138
HEXB_2932	39	35	27	36	31	38	25	25	18	26	41	49	14	20	27	31	24	39	27	41	18	30	48	46	55	49	32	31	106	86	94	61	70	81	64	76	133	87	122	88	89	74	66	42	116	120	85	87	82
EPB41L4A-AS1_2937	140	130	72	109	119	136	162	76	72	114	107	72	48	55	68	83	98	101	112	235	108	124	149	108	217	272	96	131	400	268	346	321	360	429	365	412	406	598	359	296	297	368	340	207	308	420	386	291	371
HGC6.3_2938	0	0	0	0	0	0	0	0	0	0	0	0	0	0	0	0	0	0	0	0	0	0	0	0	0	0	0	0	0	0	0	0	0	0	0	0	0	0	0	0	0	0	0	0	0	0	0	0	0
HGF_2939	0	0	0	0	0	0	0	0	0	0	0	0	0	0	0	0	0	0	0	0	0	0	0	0	0	0	0	0	0	0	0	0	0	0	0	0	0	1	0	0	0	0	0	0	0	0	0	0	1
MFSD14A_2943	166	116	91	131	124	181	142	45	51	110	88	49	35	29	65	73	45	60	91	239	51	105	153	164	192	326	111	119	480	351	398	298	374	553	441	470	421	308	378	318	257	347	300	231	326	403	372	309	444
HIF1A_2945	143	102	92	154	109	161	139	72	66	136	107	106	59	22	78	54	52	77	92	220	49	156	179	203	247	427	170	190	410	310	291	205	310	363	285	336	312	357	249	245	317	271	247	171	319	316	325	313	305
H1-2_2950	141	92	64	100	100	102	99	155	112	62	107	91	71	116	40	24	82	62	54	106	36	192	188	155	204	339	170	136	253	199	191	127	156	144	293	272	386	181	145	99	223	224	265	175	213	113	201	216	322
H2AC8_2951	87	51	19	62	40	69	39	46	49	33	68	40	32	80	30	25	48	85	38	100	54	58	35	29	54	72	42	35	157	106	130	107	178	137	239	178	306	107	176	124	125	139	119	113	200	187	183	187	182
H2BC8_2953	9	5	3	6	3	5	3	4	16	4	3	5	3	13	5	3	16	5	5	17	11	9	10	7	16	15	6	9	19	19	16	25	27	27	26	32	34	23	18	25	17	20	15	23	18	16	25	11	31
H2BC9_2954	29	18	10	19	23	16	18	19	8	11	9	14	6	18	7	3	10	13	6	18	11	21	23	11	28	70	18	35	55	49	42	19	57	26	49	50	47	20	17	25	61	34	35	37	21	18	34	36	48
H2BC12_2955	0	0	0	0	1	1	0	3	4	0	1	0	0	0	0	0	0	1	0	1	1	0	2	0	0	0	0	2	0	0	0	0	0	4	0	3	0	0	1	0	1	2	1	1	0	0	0	0	0
H2BC14_2956	70	34	14	44	54	43	56	35	28	27	33	21	9	12	18	10	6	19	8	34	6	98	97	60	195	235	59	72	205	106	160	96	76	98	190	196	178	170	75	54	152	104	216	126	101	39	123	98	131
H3C10_2957	123	53	40	112	64	63	104	167	143	57	73	104	70	89	46	17	36	78	34	53	62	187	223	170	202	411	223	181	188	154	107	65	85	98	195	196	221	98	60	71	192	151	254	104	115	55	138	130	201
H4C5_2958	467	318	203	386	320	395	399	350	334	224	372	326	235	342	230	175	319	364	233	412	388	354	447	227	321	429	271	290	637	683	557	333	934	857	865	648	1171	441	814	674	671	639	565	499	930	881	714	769	947
H4C11_2959	24	19	11	32	28	25	30	22	32	18	25	13	20	28	16	14	60	54	13	33	46	36	20	11	28	34	10	28	78	61	92	70	98	102	94	89	177	96	80	81	63	58	110	47	99	147	81	91	139
H4C12_2960	817	489	224	478	465	633	542	404	369	300	509	328	288	299	395	278	345	425	378	736	402	460	554	310	461	639	319	334	1389	991	1125	642	1284	1196	1647	1302	1867	633	1165	891	1218	1042	975	1030	1332	1135	1246	1223	1499
H4C13_2961	0	0	0	0	0	0	0	0	0	0	0	0	0	0	0	0	0	0	0	0	0	0	0	0	0	0	0	0	0	0	0	0	0	0	0	0	0	0	0	0	1	0	0	0	0	0	1	0	0
H2AC19_2964	167	137	76	152	138	152	174	181	137	105	141	143	90	120	72	42	124	163	79	121	99	221	240	153	189	338	227	193	327	280	223	166	256	267	352	324	450	153	250	178	336	249	341	280	248	267	321	283	389
H2BC21_2966	8	4	6	6	9	14	9	6	6	3	8	1	4	1	4	3	5	7	6	17	4	2	5	4	4	22	4	3	18	6	23	14	11	23	32	15	36	19	35	19	15	12	15	22	15	29	18	10	20
HJURP_2968	3	2	3	2	2	1	3	0	1	2	2	1	0	0	0	0	0	0	0	0	0	4	1	1	9	10	3	2	2	1	0	0	0	0	0	4	6	0	1	1	9	2	6	4	4	0	4	1	2
HK1_2971	270	283	176	295	260	352	316	222	189	209	240	212	171	140	156	158	218	252	216	371	216	252	312	274	272	531	273	362	687	555	593	482	712	865	695	637	826	584	663	552	645	574	587	404	683	807	636	551	795
HLA-A_2975	0	0	0	1	0	0	0	0	0	0	1	3	0	0	0	0	0	0	1	0	0	1	0	0	0	0	0	0	0	1	0	0	0	0	0	4	0	2	1	0	0	0	0	0	0	0	0	0	0
HLA-B_2976	0	0	0	0	0	0	1	0	0	0	1	0	0	0	0	0	0	0	0	0	0	0	0	0	0	1	0	1	0	0	0	1	1	0	0	0	0	0	3	0	0	0	1	0	0	0	0	1	0
HLA-C_2979	0	0	0	0	0	0	0	0	0	0	0	0	0	0	0	0	0	0	0	5	0	0	0	1	0	0	0	0	0	0	0	0	2	0	0	0	0	2	0	0	0	2	1	0	0	4	0	0	0
HLA-DPA1_2983	0	0	0	0	0	0	0	0	1	0	0	0	0	0	0	0	0	0	0	0	0	0	0	0	0	0	0	0	0	0	0	0	0	0	0	0	0	0	0	0	0	0	0	0	0	0	0	0	0
HLA-DQA1_2987	0	0	0	0	0	0	0	0	0	0	0	0	0	0	0	0	0	0	0	2	0	0	0	0	0	0	0	0	0	0	0	0	0	0	0	0	0	0	0	0	0	0	0	0	0	0	0	0	0
HLA-DQB1_2990	0	0	0	0	0	0	0	0	0	0	0	0	0	0	0	0	0	3	0	0	0	0	0	0	0	0	0	0	0	0	0	0	0	2	0	0	0	0	0	0	0	0	0	0	0	0	0	0	0
HLA-DRA_2993	0	0	0	0	0	0	0	1	0	0	0	0	0	0	0	0	0	0	0	0	0	1	0	0	0	1	0	0	0	0	0	0	0	0	0	0	0	0	0	0	0	0	0	0	0	0	0	0	0
HLA-DRB1_2994	0	0	0	0	0	0	0	0	0	0	0	1	0	0	0	0	0	0	0	0	0	0	0	0	0	0	0	0	0	0	0	0	0	0	0	0	0	0	0	0	0	0	0	0	0	0	0	1	0
HLA-DRB3_2995	0	0	0	0	0	0	0	0	2	0	0	0	0	0	0	0	0	0	0	0	0	0	0	0	0	0	0	0	0	0	0	0	0	0	0	0	0	0	0	0	0	0	0	0	0	0	0	0	0
HLA-DRB5_2997	1	0	0	0	0	0	0	0	0	0	0	0	0	0	0	0	0	0	0	0	0	0	0	0	0	0	0	0	0	0	0	0	0	0	0	0	0	0	0	0	0	0	0	0	0	0	0	0	0
HLA-E_3000	8	0	2	5	5	6	7	7	2	6	6	7	3	4	1	5	7	0	3	9	5	6	15	19	4	11	6	12	12	15	8	3	27	9	9	10	14	3	6	7	13	3	9	7	11	7	5	8	6
HLA-F_3003	0	0	0	0	0	0	0	0	0	0	0	0	0	0	0	0	0	2	0	0	0	0	0	0	0	0	0	0	0	0	0	0	0	0	0	1	0	0	0	0	0	0	0	0	0	0	0	0	0
HMBS_3012	4	3	0	0	1	3	2	0	0	0	2	1	0	0	0	1	2	1	1	0	0	3	0	1	5	4	0	1	3	7	8	9	3	11	5	6	19	9	6	15	5	2	9	5	1	2	3	7	3
HMG20B_3013	7	0	1	2	1	3	1	0	2	0	1	0	0	1	2	0	4	2	0	4	2	3	1	1	2	3	0	1	12	4	6	1	6	5	1	5	3	7	15	5	17	3	3	1	6	3	8	8	10
HMGA2_3022	88	91	62	92	91	91	76	86	58	59	88	64	42	32	17	26	16	26	28	54	19	170	208	171	253	402	212	242	237	222	151	92	120	87	210	205	221	159	90	107	201	154	207	106	80	94	192	165	220
HMGB1_3023	12	14	5	17	16	18	13	5	6	12	9	10	2	2	10	6	7	4	12	30	0	19	19	16	13	29	16	18	39	36	34	11	44	69	21	40	34	27	41	39	43	16	17	19	43	47	42	41	52
HMGCR_3029	1007	741	657	1038	769	1253	779	703	500	621	809	711	539	269	721	522	979	1185	910	1514	687	563	587	530	754	1167	604	634	2751	2412	2372	1885	3199	3854	2563	2304	4542	1764	3036	2717	2523	2401	2734	1789	2606	4366	2711	2226	3330
HMMR_3040	67	47	47	83	80	89	86	107	63	59	63	63	30	43	26	7	43	50	30	56	17	224	214	184	183	364	295	245	154	148	99	59	63	98	154	126	167	84	63	64	197	144	172	108	91	63	124	144	169
HMOX1_3041	42	79	12	16	21	26	186	36	102	10	21	9	6	77	27	63	10	14	9	20	216	101	356	26	13	40	30	546	36	41	18	19	17	25	23	24	25	33	26	20	35	23	24	12	22	21	27	10	30
JPT2_3042	58	31	53	38	66	90	83	58	39	71	40	49	33	12	30	32	36	48	51	88	18	82	79	70	78	152	119	84	166	130	103	49	100	186	104	106	132	67	104	92	120	133	72	66	131	96	98	84	87
HNF1A_3043	0	0	0	0	0	0	0	0	0	0	0	0	0	0	0	0	0	0	0	0	0	0	0	0	0	0	0	0	0	0	0	0	0	1	0	0	0	0	0	0	0	0	0	0	0	0	0	0	0
HNRNPA2B1_3054	3095	2991	2181	3174	2652	3691	3314	1615	1485	2758	2440	1747	1156	770	1812	1674	1744	1842	2113	4531	1652	3571	3936	3816	3704	7056	4261	4351	7574	6688	6231	3376	7728	9512	6671	7759	7781	5046	7582	6811	5993	6851	5562	3621	6908	7950	6742	6253	7764
HNRNPA3_3057	968	801	587	1042	848	1222	876	490	377	678	789	462	344	271	508	474	503	664	679	1301	421	1002	955	1032	1140	1921	760	893	2304	1997	2177	1089	2561	3040	2511	2492	2815	1507	2557	2140	2054	2111	1807	1265	2241	2591	2183	2058	2886
HNRNPF_3064	10	15	12	13	12	16	17	4	5	13	13	6	7	4	14	6	4	5	6	17	9	21	24	31	20	52	25	20	29	44	36	23	39	46	45	25	52	22	42	26	39	28	39	15	29	40	21	31	36
HOMER2_3072	6	0	2	2	0	2	3	1	1	2	4	0	3	0	4	3	0	1	3	1	1	2	5	1	1	11	5	5	16	1	6	6	17	16	8	6	13	15	7	16	6	7	8	2	10	12	7	11	15
HOXA10_3077	0	0	0	0	0	0	0	0	0	0	0	0	0	0	0	0	0	0	0	0	0	1	0	1	0	0	0	1	0	0	0	0	0	0	0	2	0	0	0	0	3	2	0	0	0	0	0	0	1
HOXA5_3080	0	0	0	0	1	0	0	0	0	0	0	0	0	0	0	0	0	0	0	0	0	0	0	0	0	0	0	0	0	0	0	0	0	0	0	0	0	0	0	0	0	0	2	0	0	0	0	0	0
HP_3085	0	3	0	1	0	1	0	0	1	1	1	0	1	0	1	0	0	0	1	0	1	1	2	0	0	5	1	0	0	0	0	1	1	1	0	1	2	0	1	0	2	0	0	0	1	1	0	3	3
HP1BP3_3088	2245	2116	1665	2493	2025	2719	2671	2067	1729	1883	1861	2275	1352	1076	1401	1099	1705	2237	1551	2853	1528	2665	3447	2779	2701	5282	3606	3947	5098	4715	3959	2717	4440	5195	4387	4602	5423	3310	4203	3597	4332	4311	3813	2762	3991	4680	4097	4020	5046
HPN_3091	0	0	1	1	0	0	0	0	0	0	0	0	0	0	0	0	0	0	0	0	4	1	0	1	0	0	1	1	2	0	0	1	0	0	0	1	0	1	0	2	0	1	0	0	0	1	2	0	0
HPR_3094	0	0	0	0	0	0	0	0	0	1	1	0	0	0	0	0	0	0	0	0	1	0	0	0	0	0	0	0	0	1	0	0	1	0	0	0	0	0	0	0	0	0	0	1	0	0	0	0	0
HRAS_3100	1	0	0	1	2	5	10	0	0	1	0	6	0	1	8	3	0	0	4	10	3	6	2	1	6	0	2	2	10	6	10	15	11	17	8	8	18	14	2	13	7	15	8	4	14	17	13	15	8
HRAS_3101	628	387	304	312	338	339	268	473	160	343	437	435	229	252	182	75	424	529	188	620	400	317	751	208	345	835	308	599	951	726	757	446	1343	1093	823	882	942	546	1082	761	512	408	351	666	946	674	481	411	496
HRAS_3102	0	2	0	0	0	1	1	0	1	0	0	0	0	0	0	0	0	0	0	0	0	0	0	0	0	0	1	0	0	0	2	0	0	0	1	0	0	0	0	0	0	0	1	0	0	1	0	1	0
HS2ST1_3103	245	234	154	302	231	272	296	171	154	225	275	164	138	85	130	133	193	181	178	304	129	294	315	329	417	740	332	305	604	516	477	363	550	679	507	555	602	648	496	428	584	505	466	284	606	506	535	474	628
HS2ST1_3104	5	3	2	1	2	6	3	2	0	3	4	10	0	0	10	5	1	1	6	6	1	3	12	1	1	6	7	5	5	7	2	1	3	3	6	2	5	0	11	2	4	7	8	3	5	4	7	11	3
HS3ST3A1_3108	0	1	3	2	3	2	3	1	0	3	7	3	1	0	4	4	0	9	5	2	0	2	1	2	2	6	1	3	2	6	6	3	10	11	3	3	5	5	8	12	4	4	11	6	13	3	4	8	8
HS6ST1_3109	24	20	19	13	25	31	28	2	2	8	14	6	2	2	12	6	4	3	9	38	10	36	32	30	64	73	19	31	72	48	70	56	51	52	59	79	59	90	38	30	33	61	50	24	45	67	56	39	61
HSD11B1L_3110	5	5	0	1	3	3	6	0	2	4	3	1	1	0	1	0	5	3	2	10	1	1	5	4	5	5	4	1	16	12	15	19	8	12	3	14	25	15	26	15	7	1	14	8	8	7	18	5	9
HSD17B10_3112	23	15	5	15	17	38	23	7	4	6	13	6	8	5	9	11	15	23	13	30	12	16	5	15	15	24	5	20	54	55	36	49	77	71	64	48	102	19	44	44	48	51	59	39	44	60	86	41	60
HSD17B11_3115	222	134	120	177	159	187	171	151	111	161	172	143	92	47	113	94	73	111	126	202	72	222	251	167	190	281	247	196	360	295	263	120	407	344	337	326	419	150	277	285	243	400	229	186	363	359	314	292	337
HSD17B3_3119	0	0	0	0	0	0	0	0	0	0	0	0	0	0	2	0	0	0	0	0	2	0	0	0	0	0	0	0	1	1	0	0	0	0	0	0	0	0	0	0	0	0	0	0	1	0	0	0	0
HSF2BP_3124	1	3	5	3	1	10	3	3	5	8	3	5	1	2	7	4	1	3	5	3	2	5	12	8	4	7	5	14	11	13	12	11	11	16	9	6	14	6	6	21	12	14	8	5	5	29	13	10	10
HSP90AA1_3127	1453	1298	862	1438	1205	1689	1628	1028	1016	1008	1103	1041	783	690	818	723	890	979	906	1733	904	1579	1965	1291	946	1870	1597	1841	2282	2214	1751	1019	2724	2668	2492	2326	2895	831	2466	2012	2362	2284	1836	1412	2508	2449	2156	2358	3022
HSP90AB1_3128	895	736	524	787	755	847	969	987	756	575	764	807	539	510	470	432	679	786	525	963	759	937	1229	921	809	1571	1049	1404	1975	1637	1412	785	1698	1745	1909	1844	2284	1286	1630	1345	1599	1383	1201	1066	1597	1471	1465	1426	1721
HSPA13_3134	54	28	24	34	30	42	53	25	36	28	34	20	23	22	17	18	37	34	35	64	22	44	37	40	39	61	16	26	143	85	103	66	104	161	106	71	180	63	98	92	115	115	97	68	111	136	129	101	105
HSPA1A_3135	0	0	0	0	0	0	0	2	0	0	0	0	0	0	0	0	0	0	1	0	0	0	0	0	0	0	0	0	0	0	0	0	0	0	0	0	1	0	0	0	0	0	0	0	0	0	0	0	0
HSPA1B_3136	21	13	11	18	22	23	23	7	18	19	16	9	15	11	15	14	22	31	21	29	14	18	20	16	14	13	19	25	61	37	46	23	58	91	46	33	78	36	30	39	58	50	37	25	38	67	42	29	49
HSPA4_3139	1592	1443	1031	1698	1312	1878	1584	1189	1154	1136	1380	1264	844	688	980	734	1258	1318	1129	1953	1040	1547	1728	1555	1671	2710	1702	1758	2963	2907	2639	1840	3302	3950	2871	2841	3710	2718	3071	2720	2715	2728	2481	1700	3187	3359	2696	2596	3385
HSPA6_3141	0	0	0	1	0	0	0	0	0	0	0	0	0	0	0	0	0	0	0	0	0	0	0	0	0	0	0	0	0	0	0	0	2	0	0	0	0	0	0	0	0	0	0	0	0	0	0	0	0
HSPA9_3143	0	0	0	0	0	0	0	0	0	0	0	0	0	0	0	0	0	0	0	2	0	0	1	1	0	0	0	0	0	1	3	0	6	0	6	0	3	0	3	2	0	1	4	2	7	0	1	0	4
HSPB11_3145	73	45	39	90	50	115	56	33	25	46	63	32	18	24	23	33	42	40	66	86	35	67	57	39	19	59	49	38	140	134	132	46	235	277	205	122	279	14	220	185	128	156	109	77	231	256	178	166	204
HSPG2_3153	0	0	1	0	1	0	3	0	0	0	2	0	0	0	0	2	0	0	0	0	1	0	1	1	0	3	0	0	3	0	0	1	1	1	0	0	0	0	2	0	0	0	1	0	1	3	3	1	0
HTATSF1_3159	3180	2918	2495	3121	2685	3644	3196	4731	3463	2774	2972	4936	2918	2165	2009	1369	3562	4580	2251	3483	3037	2902	3983	2919	2474	4153	4491	3903	4988	5172	4297	2620	6855	7118	4721	4958	5964	3688	5781	5084	4640	4663	3691	3305	6199	5803	4670	4357	5584
HTR1A_3160	0	0	0	0	0	0	0	0	0	0	0	0	0	0	0	0	0	0	0	0	0	0	0	0	0	0	0	0	0	0	0	0	0	0	0	0	0	0	0	0	0	0	0	0	0	0	0	0	0
HTR2B_3165	1	0	0	0	0	0	0	0	2	0	0	0	0	0	0	0	0	0	0	0	0	0	0	0	1	0	0	0	0	0	0	0	0	0	0	0	0	0	0	0	1	0	0	0	0	0	0	0	0
HTR4_3169	0	0	0	0	0	0	0	0	0	0	0	0	0	0	0	0	0	0	0	0	0	0	0	0	0	0	0	0	0	0	0	0	0	0	0	0	0	0	0	0	0	0	0	0	1	0	0	0	0
HTR5A_3170	2	1	0	0	2	0	0	0	0	0	0	0	0	0	0	0	0	0	0	0	0	0	0	0	0	0	0	0	0	0	1	0	0	0	0	0	0	0	0	0	0	0	0	3	1	0	0	0	1
HTR6_3171	0	0	0	0	0	0	1	0	0	0	0	0	0	0	0	0	0	0	0	3	1	0	1	0	0	0	0	0	0	0	0	0	0	2	0	0	0	0	0	0	0	0	0	0	0	2	0	0	1
HTRA1_3172	1	0	2	1	0	0	1	0	0	0	0	0	3	0	1	0	0	0	0	0	0	0	0	0	0	0	3	1	1	2	0	0	1	0	0	1	0	0	0	0	4	3	0	2	3	0	0	0	0
HUWE1_3176	123	115	70	125	111	121	141	78	58	94	96	70	45	47	78	54	60	64	83	166	87	131	155	104	85	134	122	136	231	190	175	97	303	312	225	226	248	91	274	174	215	234	173	134	297	248	173	197	273
HYOU1_3177	71	43	29	32	46	59	42	19	16	29	23	16	13	18	24	30	21	30	41	61	25	56	42	47	66	90	36	30	101	99	132	90	107	149	154	135	128	108	92	84	73	102	113	72	94	93	110	80	167
HYPK_3180	1066	1027	728	1059	890	1302	1240	643	549	918	851	735	483	309	589	520	543	727	694	1297	596	1227	1472	1186	1199	2262	1224	1375	2177	2074	1902	1123	2087	2358	1909	2233	2548	1574	2195	1696	1861	1784	1698	1213	2010	2166	2014	1855	2437
IARS2_3181	111	93	57	90	93	118	100	41	31	71	72	30	26	19	37	56	41	60	69	159	32	106	73	124	172	304	85	77	248	196	280	188	252	423	278	322	354	304	305	226	168	208	260	131	242	335	227	215	331
ICAM1_3187	0	0	0	1	0	0	0	0	0	0	2	0	0	2	0	0	0	0	0	0	1	0	0	0	0	0	0	0	0	0	0	0	1	0	0	0	0	0	0	0	0	3	2	0	0	0	0	1	0
ICMT_3191	7	14	6	10	5	12	9	9	3	8	4	4	2	1	5	6	6	5	11	10	2	2	8	5	14	21	11	10	33	29	33	21	14	21	27	32	44	30	15	14	25	31	30	28	30	27	27	16	24
MRPL58_3192	14	13	6	20	21	19	31	27	27	15	22	34	26	13	20	7	30	37	23	35	21	15	32	14	11	29	18	55	35	38	23	16	37	35	38	50	42	9	40	35	46	33	38	27	35	43	53	43	29
ID2_3198	219	119	89	200	195	254	157	107	112	124	156	119	87	104	99	59	150	148	109	192	97	99	86	90	104	167	83	79	412	349	317	188	542	631	490	512	520	163	439	361	365	379	242	243	561	510	412	432	444
IDE_3201	26	40	24	27	31	33	43	43	19	33	41	35	14	8	27	21	17	26	11	53	20	46	62	28	34	80	49	52	54	56	35	41	52	51	49	50	53	26	28	46	50	36	54	34	57	57	54	37	51
IDO1_3210	0	0	0	0	0	0	0	0	0	0	0	0	0	0	0	1	0	0	0	0	0	0	0	0	0	0	0	0	0	0	0	0	0	0	0	0	0	0	0	0	0	0	0	0	0	0	0	0	0
IER2_3213	270	268	176	242	259	276	337	297	254	203	271	288	184	121	176	136	181	201	176	279	222	319	499	321	285	514	393	613	427	434	328	238	410	532	417	403	435	352	356	361	473	391	369	238	450	448	424	368	494
IER3_3214	4	8	5	8	7	7	1	2	7	3	6	7	7	2	4	8	11	3	5	14	5	7	14	6	3	7	5	5	15	22	6	1	12	20	12	9	15	10	19	19	15	8	6	6	18	15	14	6	19
IFI30_3216	2	0	0	0	2	0	0	0	0	1	1	0	0	0	3	0	4	0	0	5	0	0	2	0	0	5	0	0	1	0	0	0	0	4	2	2	0	0	0	1	0	0	0	0	2	1	1	1	4
IFIT1_3219	0	2	1	1	0	0	0	1	0	1	3	0	0	0	0	0	0	0	0	1	0	2	4	2	3	2	1	2	1	1	1	0	0	0	0	0	0	0	0	1	1	0	2	1	0	2	1	5	0
IFIT2_3222	0	0	0	0	0	0	0	0	0	0	0	0	0	1	0	0	0	0	0	0	0	0	0	0	0	0	0	0	0	0	0	2	1	3	0	0	0	0	0	0	0	0	0	0	0	0	0	0	0
IFIT3_3225	0	0	0	0	0	0	0	0	0	0	0	1	0	0	0	0	0	0	0	0	1	0	0	0	0	0	0	0	0	0	0	0	0	0	0	0	0	0	0	0	0	0	2	0	0	0	1	1	0
IFITM1_3226	59	46	32	71	61	51	77	57	44	44	47	79	32	27	22	24	32	50	30	46	28	168	239	145	195	380	169	194	245	167	116	94	108	170	165	168	200	115	100	58	252	198	171	87	110	95	125	167	136
IFNAR1_3235	86	79	66	78	69	110	86	19	18	65	52	22	10	37	21	28	30	30	42	112	34	59	58	78	81	148	42	58	208	147	254	156	189	348	229	250	350	129	260	194	135	186	152	152	224	243	266	183	275
IFNB1_3236	0	0	0	0	0	0	0	0	0	0	0	0	0	0	0	0	0	0	0	0	0	0	0	0	0	0	0	0	0	0	0	0	0	0	0	0	0	0	0	0	0	0	0	0	0	0	0	0	0
IFRD2_3246	10	1	5	8	3	6	1	0	0	2	1	5	3	0	0	0	2	1	1	5	8	9	11	4	6	7	4	8	11	9	9	5	15	2	7	6	12	10	10	11	8	4	15	4	9	16	4	9	2
IGF1R_3254	79	67	74	100	62	93	84	90	80	54	75	87	64	35	51	44	62	89	66	115	52	74	118	75	73	173	132	83	213	194	134	122	199	203	184	184	227	145	148	182	227	150	132	98	203	177	158	167	203
IGF2_3255	13	21	17	19	17	20	24	6	11	7	15	11	9	7	22	13	8	12	18	53	13	19	28	29	33	55	23	29	92	50	82	75	102	122	81	96	76	54	79	100	85	54	85	40	87	115	89	75	75
IGF2BP2_3259	86	62	25	64	48	76	53	20	38	27	44	30	25	24	33	35	41	53	44	107	43	51	41	28	50	91	35	20	157	138	197	164	198	314	225	185	337	183	220	153	151	149	178	110	176	262	155	177	240
IGF2R_3263	519	492	398	567	462	550	528	771	489	469	406	950	485	501	362	206	638	795	401	627	710	606	953	510	475	989	929	1133	1101	1049	659	502	1101	1444	770	871	1172	693	1079	848	942	986	701	543	1061	1118	803	764	1045
IGFBP1_3266	0	0	0	0	0	0	0	0	0	0	0	0	0	0	0	0	1	0	0	0	0	0	0	0	0	0	0	0	0	0	0	0	0	0	0	0	0	0	0	0	0	0	0	0	0	0	0	0	0
IGFBP3_3270	0	0	0	0	0	1	0	1	0	0	0	0	0	0	0	0	0	0	0	0	0	0	0	0	0	0	0	0	4	1	0	0	0	0	2	4	2	0	1	3	0	1	0	0	0	0	0	0	2
IGFBP4_3271	12	12	10	13	15	17	14	4	3	9	8	8	4	0	4	2	6	5	9	7	1	31	22	18	26	48	17	11	47	45	36	37	27	14	37	49	31	34	19	18	30	24	18	11	23	17	36	31	17
IGFBP5_3272	5	9	5	14	7	8	3	4	2	6	5	5	3	0	3	1	6	1	7	5	7	11	15	23	12	33	9	12	22	22	12	13	11	9	32	26	35	29	18	17	27	16	19	12	28	19	29	26	18
IGFBP6_3273	0	0	0	0	0	0	0	0	0	0	0	1	0	0	0	0	0	0	1	0	0	0	0	0	0	0	0	0	0	0	0	0	0	0	0	0	0	0	0	0	0	0	0	0	0	0	0	0	0
IGKV1OR2-108_3284	0	0	0	0	0	0	0	0	0	0	0	2	0	0	0	0	0	1	0	0	0	0	0	0	0	0	0	0	0	0	0	0	0	0	0	0	0	0	0	0	0	0	0	0	0	0	0	0	0
ELP1_3288	696	711	568	747	705	815	973	852	814	682	662	838	586	422	504	392	673	809	521	864	639	892	1055	878	740	1489	1180	1288	1379	1316	1090	770	1337	1468	1161	1253	1504	1056	1135	1021	1396	1227	1095	866	1285	1318	1228	1196	1495
IKBKB_3289	51	45	34	46	30	70	58	23	27	41	29	33	18	12	28	25	26	15	18	41	14	54	59	85	83	168	65	79	122	93	104	55	101	112	89	137	133	74	85	106	84	112	120	59	147	94	104	66	114
IKBKE_3290	0	1	0	0	2	0	0	0	2	0	0	0	0	0	0	0	0	0	1	0	0	0	0	0	1	0	0	0	0	0	0	0	0	5	1	0	0	0	0	2	2	0	0	0	0	0	0	0	0
IKBKG_3291	139	143	119	120	116	128	173	124	122	109	126	127	73	70	117	80	93	109	99	195	99	162	205	123	34	119	184	210	251	276	112	56	310	274	223	190	246	27	233	250	275	246	128	132	313	214	231	233	275
IKZF1_3292	1	4	0	1	0	0	0	0	0	0	3	1	1	0	0	1	0	5	0	1	0	1	0	3	2	1	1	0	2	1	0	0	0	1	1	5	0	1	0	2	8	3	0	1	0	0	4	2	0
IKZF1_3293	0	0	0	0	0	0	0	0	1	1	0	0	0	0	1	1	0	0	0	0	0	1	3	3	4	2	3	0	0	1	1	0	7	0	1	3	5	3	1	0	3	4	4	0	0	0	3	0	0
IKZF1_3294	0	0	0	0	0	0	0	0	0	0	0	0	0	0	0	0	0	0	0	0	0	0	0	0	0	0	0	0	0	0	0	0	0	0	0	0	0	0	0	0	0	0	0	0	0	0	0	0	0
IL13RA1_3309	9	4	4	2	7	10	3	3	1	3	3	0	3	3	4	2	3	5	2	13	2	5	4	10	7	3	3	3	22	22	17	7	14	24	20	26	23	9	26	11	15	15	18	8	10	13	18	13	9
IL1B_3325	0	0	0	0	0	0	0	0	0	0	0	0	0	0	0	0	0	0	0	0	0	0	0	0	0	0	0	0	0	0	0	0	0	0	0	0	0	0	2	0	0	0	0	0	0	0	0	0	0
IL1R1_3326	0	0	0	0	0	0	0	0	0	0	0	0	0	0	2	0	0	0	0	0	0	0	0	0	0	0	0	0	0	0	0	0	0	0	0	0	1	0	0	0	0	0	0	0	0	0	0	0	3
IL2_3329	0	0	0	0	0	0	0	0	0	0	0	0	0	0	0	0	0	0	0	0	0	0	0	0	0	0	0	0	0	0	0	0	0	5	0	0	0	0	0	0	0	0	0	0	0	0	0	0	0
IL20_3330	0	0	0	0	0	0	0	0	0	0	0	0	0	0	0	0	0	0	0	0	0	0	0	0	0	0	0	0	0	0	0	0	0	0	0	0	0	0	0	0	0	0	0	0	0	0	0	0	0
IL36B_3336	0	0	0	0	0	0	0	0	0	0	0	0	0	0	0	0	0	0	0	0	0	0	0	0	0	0	0	0	0	0	0	0	0	0	0	0	0	0	0	0	0	0	0	0	0	0	0	0	0
IL36G_3337	0	0	0	0	0	0	0	0	0	0	0	0	0	0	0	0	0	0	0	0	0	0	0	0	0	0	0	0	0	0	0	0	0	0	0	0	0	0	0	0	0	0	0	0	0	0	0	0	0
IL4R_3339	2	0	0	0	0	5	0	0	5	0	1	0	0	1	0	3	3	1	1	7	1	0	3	0	3	0	1	1	1	3	5	3	2	3	4	3	8	8	5	1	1	3	6	0	3	1	5	6	2
IL6_3341	0	0	0	0	0	0	0	0	0	0	0	0	0	0	0	0	0	0	0	2	0	0	0	0	0	0	0	0	0	0	0	0	0	6	0	0	0	0	0	0	0	0	0	0	0	0	0	0	0
IL7R_3347	0	0	0	0	0	0	0	0	0	0	0	0	0	0	0	0	0	0	0	0	0	0	0	0	1	0	0	0	0	0	0	0	0	2	0	0	0	0	0	0	0	0	0	0	0	0	0	0	0
ILF2_3354	224	186	117	184	170	215	226	205	145	149	180	171	135	93	130	102	150	168	140	294	141	200	281	198	357	410	238	223	482	389	397	319	505	512	425	444	527	430	381	321	335	388	347	267	447	390	457	388	488
ILK_3355	30	45	36	49	30	37	49	41	30	33	39	31	23	11	25	29	35	49	23	63	22	55	58	39	36	87	71	52	84	62	65	23	78	82	77	71	72	64	64	58	84	74	64	40	70	109	70	43	103
ILKAP_3358	54	35	20	32	47	65	57	12	27	44	29	18	23	9	23	27	22	25	33	87	20	53	57	72	62	83	26	51	150	99	191	82	131	203	136	121	180	117	133	131	115	118	108	49	109	159	122	108	160
IMPA1_3364	171	148	105	174	161	217	163	115	110	137	128	111	84	71	91	76	128	163	122	219	107	100	125	126	164	293	129	149	441	370	416	296	455	644	484	406	563	431	412	402	377	392	350	243	427	549	419	360	490
IMPDH2_3367	146	156	124	217	153	203	222	189	123	151	172	166	115	51	133	91	138	163	155	259	137	221	308	240	217	426	321	326	420	336	256	171	371	348	303	308	361	202	300	284	352	323	249	205	286	342	323	292	310
INAFM1_3368	13	6	17	16	5	19	14	5	6	5	12	11	2	2	4	9	10	3	12	33	4	18	15	9	9	23	9	10	54	22	37	42	50	43	45	58	54	41	32	46	25	27	42	23	60	34	48	43	52
ING4_3370	3	1	0	1	2	4	4	0	3	1	0	0	2	0	0	0	0	0	1	4	6	0	0	0	1	1	0	0	0	0	1	1	6	15	6	2	6	2	2	0	6	3	0	0	3	2	1	6	3
INHA_3371	0	0	0	0	0	0	0	0	0	0	0	0	0	0	0	0	0	0	0	0	0	0	0	0	0	0	0	0	0	0	0	0	0	0	0	0	0	0	0	0	0	0	0	0	0	0	0	0	0
INHBA_3372	0	0	0	0	0	0	0	0	0	0	0	0	0	0	0	0	0	0	0	1	0	0	2	0	0	0	0	0	0	0	0	0	0	0	0	0	0	0	0	0	0	0	0	0	0	0	0	0	0
INHBB_3373	0	0	0	0	0	0	0	0	0	0	0	0	0	0	0	1	0	0	0	0	0	0	0	0	0	0	0	0	0	0	0	0	0	0	0	0	0	0	0	2	0	0	0	0	0	0	0	0	0
INPP1_3376	5	0	3	0	0	1	2	1	3	0	2	3	1	0	0	1	1	6	6	4	0	1	0	0	3	2	0	4	5	4	7	5	12	13	6	3	11	4	10	17	5	3	5	4	2	5	5	13	11
INPP4B_3379	21	29	22	31	26	23	15	13	9	26	30	15	9	2	21	14	14	19	23	31	6	38	83	49	47	72	63	52	66	31	31	29	68	87	49	41	47	32	56	53	48	53	47	21	27	52	34	41	36
INPP5E_3380	31	18	17	28	26	21	21	27	20	18	21	27	16	13	18	10	27	18	18	41	22	20	43	16	6	22	24	18	72	38	30	18	83	64	65	32	88	9	75	41	60	39	40	30	70	57	42	63	69
INPP5J_3381	13	9	8	11	10	7	8	0	3	12	9	9	10	2	7	3	3	6	4	12	8	7	11	12	4	16	5	8	31	27	18	23	24	38	16	27	22	12	19	13	16	18	21	10	27	25	18	24	19
INS_3382	0	0	0	0	0	0	0	0	0	0	0	0	0	0	0	0	0	0	0	0	0	0	0	0	0	0	0	0	0	0	0	0	0	0	0	0	0	0	0	0	0	0	0	0	0	0	0	0	0
INSIG1_3385	129	101	70	146	115	151	145	114	83	74	108	100	86	43	116	78	173	155	126	183	128	107	120	74	90	171	106	147	382	342	297	268	353	462	349	307	495	223	395	377	362	280	413	271	341	591	315	297	378
INTS6_3391	11	6	3	2	2	7	7	7	2	4	5	1	1	2	5	2	0	5	5	3	4	10	1	3	5	6	3	2	15	13	21	6	11	33	14	18	11	13	19	12	8	15	12	14	21	6	13	9	19
INTS8_3394	72	58	45	96	60	66	74	146	154	49	105	217	129	87	58	34	118	113	46	82	132	84	102	26	26	46	108	71	89	115	76	23	135	122	104	88	134	28	129	109	215	99	67	83	118	100	96	115	92
INTS9_3395	26	12	16	22	12	7	9	5	13	10	20	5	7	8	6	8	7	10	8	24	3	18	12	16	11	13	5	7	34	27	43	22	31	46	20	28	44	8	56	19	21	17	24	25	45	54	32	24	53
IP6K2_3396	81	61	36	57	63	85	62	51	34	67	48	33	20	23	48	35	38	54	43	136	38	58	74	61	70	136	67	64	150	140	130	132	157	133	180	149	206	184	87	112	147	137	123	100	168	186	132	175	162
IPO13_3398	23	13	10	12	10	20	14	2	11	12	15	13	7	11	13	6	20	19	6	13	17	9	12	12	16	20	6	8	32	28	34	27	71	63	53	54	72	16	43	43	33	31	44	23	37	56	51	33	78
IPO5_3401	96	81	40	87	80	130	83	49	23	62	74	35	26	18	50	44	39	44	70	144	41	89	108	84	133	226	84	115	313	159	227	143	263	235	238	266	283	191	212	203	185	177	194	136	206	202	237	215	280
IQGAP1_3404	180	156	76	148	122	180	147	105	126	117	141	141	91	101	100	82	161	177	115	152	138	167	235	153	137	246	203	191	313	313	229	150	343	417	302	301	419	182	349	266	382	256	269	193	294	265	317	317	406
IRAK4_3407	0	3	4	3	3	6	4	10	3	0	1	1	6	1	2	4	4	13	3	5	9	7	6	3	0	8	10	9	23	18	10	0	8	15	11	10	14	2	4	11	4	9	6	6	9	7	9	22	19
IRF6_3409	0	0	0	0	0	0	0	0	0	0	1	1	0	0	0	0	0	0	0	0	0	0	0	0	0	0	0	1	1	2	0	0	0	0	0	0	0	0	0	0	0	0	0	0	0	0	0	0	0
IRF7_3410	8	5	2	4	5	3	9	8	14	4	5	7	2	3	3	5	3	1	3	12	2	6	18	8	12	13	4	7	11	11	21	9	12	8	21	32	21	11	15	18	13	13	14	10	9	19	16	19	24
IRS1_3411	0	0	2	0	1	0	1	2	0	1	1	0	0	0	0	0	0	0	0	1	0	3	2	0	0	0	2	1	3	5	8	1	2	4	5	3	3	0	2	0	1	3	2	2	0	3	0	1	1
ISG15_3415	0	8	1	3	0	1	0	1	0	0	0	2	0	2	2	0	0	0	0	0	0	0	5	2	1	0	0	0	4	2	2	5	6	2	5	2	6	8	7	1	4	5	2	2	3	2	3	0	3
ISG20L2_3416	16	8	9	14	11	9	6	5	5	7	12	1	0	0	5	15	1	6	1	15	1	11	19	15	17	28	10	14	41	24	39	33	19	51	25	47	68	21	41	24	20	23	54	22	28	59	22	27	44
ISL1_3417	3	15	9	10	10	17	7	8	7	15	13	7	2	4	10	4	4	13	7	35	3	11	11	6	11	14	25	10	18	18	30	20	32	47	20	18	51	22	39	27	14	28	34	26	20	38	33	12	25
ISOC1_3421	8	11	9	14	12	18	16	7	14	8	12	7	6	11	9	5	5	15	5	21	7	7	9	15	20	25	18	15	16	19	11	9	19	39	18	21	43	2	24	13	24	34	27	11	17	44	20	13	34
ITFG1_3424	101	76	46	79	60	128	63	51	40	49	53	56	31	30	38	41	45	62	59	141	42	48	48	44	57	106	45	45	239	177	198	160	280	284	234	235	354	192	241	217	184	187	213	141	259	312	244	196	279
ITGA1_3425	0	0	0	0	0	1	0	0	0	0	0	0	0	0	0	0	0	0	0	0	0	1	1	0	0	0	0	1	1	0	0	0	0	0	1	2	1	1	0	0	0	2	0	0	0	0	1	0	0
ITGAE_3432	19	17	20	16	20	16	20	31	17	11	14	19	13	3	14	24	10	19	13	28	11	13	17	12	17	22	12	18	47	34	26	8	41	46	35	38	28	11	23	20	27	34	16	23	22	17	29	30	23
ITGB1_3438	146	146	89	174	126	198	120	46	41	94	99	53	31	20	73	65	49	44	83	200	54	132	145	125	196	321	128	101	406	331	403	254	400	468	500	476	586	348	396	360	294	378	313	219	402	418	415	361	497
ITGB1BP1_3441	0	0	0	1	0	2	3	3	1	1	1	1	0	0	3	0	0	1	1	3	0	0	3	1	1	2	0	3	4	2	1	0	1	10	4	1	3	1	6	4	1	5	7	0	1	0	0	0	0
ITGB3BP_3446	1	1	1	7	0	2	0	3	0	1	1	1	1	0	0	0	0	6	2	2	0	0	2	3	1	7	2	5	3	2	7	3	6	12	5	3	4	4	8	5	5	11	9	0	8	2	2	4	6
ITGB5_3450	0	0	0	1	0	0	0	0	0	0	1	0	0	0	0	0	0	0	1	0	0	3	0	1	0	1	0	0	0	1	3	1	1	0	0	0	1	0	2	0	0	0	0	0	0	0	0	2	0
ITM2B_3452	69	46	39	63	65	71	77	72	56	54	58	87	64	15	73	43	65	87	66	99	69	49	55	16	11	30	85	50	88	119	59	12	130	163	112	63	143	6	103	68	134	111	57	70	129	85	101	102	91
ITM2C_3453	162	117	60	112	138	130	128	48	42	72	98	60	40	26	64	54	41	65	66	181	53	102	108	107	90	198	86	85	311	246	275	146	365	342	329	333	384	96	276	270	263	233	201	145	275	336	262	262	322
JAK1_3463	131	137	90	122	124	135	153	107	115	89	114	102	76	104	83	70	105	124	79	173	101	116	129	98	109	177	113	131	265	254	208	137	354	387	274	252	282	176	310	216	221	202	192	143	330	262	227	231	299
JAK2_3466	9	5	6	9	9	12	9	5	12	8	10	9	13	8	8	9	7	12	9	14	18	3	11	7	8	7	7	9	8	11	7	7	17	21	15	19	14	10	13	12	19	16	6	14	15	26	21	11	17
JMJD6_3471	253	300	190	341	273	306	396	236	203	219	224	229	124	85	183	197	174	215	200	407	195	418	520	377	418	690	437	592	651	601	643	383	656	822	552	670	757	435	584	569	614	623	559	338	675	742	531	525	772
JTB_3472	577	426	334	564	419	578	563	507	371	401	460	472	290	187	343	231	300	427	310	612	315	596	794	528	424	874	663	629	924	863	711	316	1072	1010	968	897	1028	345	801	786	893	953	587	566	916	963	861	955	1004
JUNB_3476	31	24	21	20	22	23	31	8	13	21	12	17	12	5	10	24	13	8	28	39	13	43	28	58	78	139	64	69	100	56	56	58	43	70	64	74	75	88	58	40	48	46	44	26	29	87	47	57	60
KAT6A_3486	754	579	380	697	619	875	818	463	508	442	638	488	393	322	399	409	526	576	511	814	545	673	724	519	564	1002	472	693	1323	1251	1217	642	1808	1826	1533	1338	1910	763	1518	1403	1383	1318	890	789	1675	1571	1452	1401	1849
KAT6B_3489	687	609	561	765	631	784	665	499	462	594	654	626	422	205	500	359	421	574	548	885	465	717	825	592	318	873	913	761	1138	1176	836	505	1404	1550	1251	1078	1360	275	1222	1134	1225	1131	941	671	1392	1379	1185	1159	1351
KAT8_3490	20	26	13	17	22	25	30	10	20	14	20	10	12	6	15	10	21	24	11	22	16	19	42	16	25	48	16	27	51	66	107	55	83	109	68	63	116	49	72	51	35	52	59	50	71	84	74	40	67
KATNA1_3491	140	142	89	125	125	223	160	84	106	133	111	113	76	61	87	61	106	102	95	198	120	183	185	176	206	352	174	199	379	347	316	192	332	420	318	350	391	230	352	342	315	311	263	205	398	417	339	301	429
KCND2_3501	17	21	15	13	13	31	21	21	14	16	19	14	4	2	7	4	13	16	17	24	13	8	14	11	5	11	11	3	27	36	21	15	33	15	30	22	41	11	29	14	23	34	22	24	24	16	28	32	42
KCNF1_3502	3	0	0	0	0	0	0	0	0	0	0	0	0	0	0	0	0	1	1	1	0	0	0	0	1	0	0	0	0	0	0	0	0	4	1	1	0	0	0	3	0	1	0	0	0	1	2	0	0
KCNG1_3503	0	0	0	0	0	0	0	0	0	0	0	0	0	0	0	0	0	0	0	0	0	0	0	0	0	0	0	0	0	0	0	0	0	0	0	0	0	0	0	0	0	0	0	0	0	0	0	0	0
KCNJ18_3509	0	0	0	0	0	1	0	0	0	0	0	0	0	0	0	0	0	0	0	0	0	0	0	0	0	0	0	0	0	0	0	0	0	0	0	0	0	0	0	0	0	0	1	0	0	0	0	0	0
KCNK1_3516	0	0	0	1	0	1	0	1	0	0	0	0	0	0	0	0	1	0	0	0	0	0	0	0	3	0	1	1	0	0	1	0	0	0	3	0	4	2	0	0	0	0	2	2	0	0	1	0	0
KCNK16_3517	0	0	0	0	0	0	0	3	0	1	0	0	0	0	0	0	0	0	0	1	0	0	0	0	0	0	0	0	0	0	0	0	0	0	0	0	0	0	0	0	0	0	0	0	0	0	0	0	0
KCNK16_3518	0	0	0	0	0	0	0	0	1	0	0	0	0	0	0	0	0	0	0	0	0	0	0	0	0	0	0	0	0	0	0	0	0	0	0	0	0	0	0	0	0	0	0	0	0	0	0	0	0
KCNK4_3519	0	0	1	0	0	2	4	0	0	1	1	1	0	0	1	0	0	0	0	2	0	0	2	0	1	3	0	2	0	4	6	5	0	9	2	2	3	3	4	1	6	7	5	0	5	0	1	3	7
KCNMB3_3522	11	21	14	18	14	35	42	18	24	38	25	24	10	3	15	17	13	17	17	42	11	31	67	21	29	75	43	57	51	58	34	20	41	40	49	56	44	28	30	38	44	40	43	24	41	52	43	29	52
KCNQ2_3525	39	17	10	22	20	32	16	16	20	14	24	19	11	16	5	6	10	13	17	32	10	18	15	26	43	55	7	28	69	54	95	79	99	58	91	93	133	61	87	69	47	45	52	44	53	64	78	55	119
KCNQ3_3528	2	3	1	4	0	1	2	2	2	2	3	0	0	0	1	0	1	1	0	4	0	1	1	1	2	1	2	3	2	3	0	1	7	10	3	0	1	2	6	6	3	1	1	5	4	6	1	0	1
KCTD2_3533	22	30	12	22	21	28	25	24	17	16	17	24	11	11	5	9	30	30	13	24	16	17	38	14	18	21	13	18	35	36	24	31	59	71	40	49	61	21	38	30	51	55	15	21	58	53	18	45	68
KCTD5_3534	20	21	31	25	21	54	28	21	15	13	24	12	11	20	20	28	24	22	20	26	18	25	41	20	16	20	14	22	72	50	63	22	92	100	108	67	129	8	80	65	54	71	44	35	79	90	63	73	75
KDELR1_3537	910	754	471	776	724	1025	895	439	326	669	720	465	331	205	426	399	284	361	492	1053	330	958	1138	989	1194	1993	953	994	1972	1584	1766	1520	1916	2324	1841	2070	2329	1833	1640	1430	1498	1629	1619	1060	1766	2011	1863	1627	1893
KDELR2_3540	90	67	48	104	79	92	100	71	62	78	69	84	40	35	35	35	47	54	53	118	60	96	118	118	230	283	141	136	212	143	175	131	188	241	163	220	199	315	214	143	173	170	143	78	199	192	155	179	200
KDM3A_3541	74	61	55	82	80	84	85	87	46	69	56	86	42	19	72	42	50	57	68	111	62	91	125	85	24	134	132	130	128	153	137	44	191	185	149	126	168	25	167	136	177	135	88	87	172	168	119	139	157
KDM5A_3544	757	906	652	928	719	908	1107	966	846	682	758	1013	538	479	623	487	802	977	607	1014	1064	1129	1494	768	590	1313	1389	1898	1706	1913	1191	628	1893	2025	1595	1447	1822	658	1426	1516	1997	1766	1258	889	1776	1908	1650	1586	1866
KDR_3546	0	0	0	0	0	0	0	0	0	0	0	1	0	0	0	0	0	0	0	0	0	0	0	0	0	0	0	0	0	0	0	0	0	0	0	0	0	0	0	0	0	0	0	0	0	0	0	0	0
KEAP1_3547	24	26	18	19	23	31	40	28	31	17	16	28	13	15	23	9	42	33	18	23	35	22	37	16	16	29	19	20	43	57	47	29	80	70	33	39	56	30	49	60	60	52	35	41	42	40	50	35	64
KHSRP_3551	387	349	303	388	340	420	415	276	204	364	330	272	144	122	227	191	208	266	250	525	199	443	487	504	621	1133	524	520	937	836	847	680	874	856	909	936	1057	1123	876	700	892	839	795	513	762	1037	835	810	1040
KIAA0100_3554	150	103	62	125	91	131	106	91	88	76	98	87	53	54	48	50	77	87	83	163	70	113	109	105	147	252	82	134	332	246	256	211	341	377	279	326	394	288	298	260	267	246	275	185	346	341	278	252	331
PCLAF_3555	0	1	0	2	0	1	1	0	1	0	0	0	0	1	1	0	0	3	0	0	0	5	2	1	4	11	1	2	4	4	0	5	2	2	4	4	20	2	3	8	2	3	4	5	2	0	1	2	1
WASHC5_3558	629	567	498	656	573	816	689	549	488	479	501	490	365	315	379	331	532	684	495	796	508	599	653	573	463	1001	645	710	1014	1166	913	506	1438	1460	1199	1160	1505	507	1167	1141	1208	1159	895	774	1305	1436	1155	1104	1442
KIAA0355_3561	145	172	124	145	148	197	194	117	77	140	132	126	69	69	124	95	100	107	106	209	143	173	248	191	181	281	187	218	304	314	315	193	377	401	270	326	358	249	363	293	221	280	282	156	328	353	294	261	319
KIAA0895L_3568	5	4	2	12	3	5	0	4	1	2	4	2	1	2	0	1	2	1	3	4	3	2	6	2	6	1	0	2	12	12	12	15	4	3	7	9	8	4	9	2	13	4	11	8	6	10	7	14	8
KHDC4_3570	85	115	82	124	83	113	157	129	92	92	107	136	59	80	92	53	87	134	81	103	105	137	188	149	137	248	184	227	229	200	184	134	222	220	198	189	259	184	214	195	251	222	175	107	214	298	191	191	279
TMEM131L_3571	87	89	67	95	78	93	124	53	35	84	79	60	49	19	82	80	39	40	61	150	54	122	200	117	78	174	126	169	181	189	137	96	226	248	157	173	215	102	185	159	136	177	182	105	195	218	181	177	241
WASHC4_3574	127	105	51	115	110	117	111	99	111	71	86	116	69	72	89	64	113	133	89	138	87	117	158	52	40	67	109	163	218	229	122	53	318	321	268	145	366	49	262	221	284	233	181	166	241	247	202	261	308
KIAA1109_3577	71	58	42	66	48	83	71	24	18	49	53	20	29	16	33	40	22	24	71	101	41	46	55	45	98	147	63	52	153	124	188	108	157	150	144	177	182	122	182	110	118	140	139	78	132	178	155	136	189
KIFBP_3583	324	236	156	266	237	351	274	177	142	189	225	165	149	134	130	154	223	186	166	367	149	199	214	256	150	338	188	211	537	455	545	267	792	734	574	664	728	222	647	557	520	542	394	325	763	656	544	585	736
KIAA1328_3584	1	0	0	0	0	1	2	0	0	0	0	0	0	0	0	1	0	0	0	3	0	0	0	0	0	0	0	0	2	0	1	0	1	6	0	3	0	2	2	0	0	0	4	0	1	6	1	0	1
KIF11_3588	98	63	45	93	94	81	78	76	55	78	61	86	30	25	33	19	23	39	39	50	25	222	297	276	277	527	313	301	207	161	120	92	102	103	177	176	137	124	89	69	219	200	209	73	97	81	143	145	178
KIF14_3592	43	46	49	60	53	56	62	89	64	54	44	56	26	27	13	18	29	23	24	36	39	169	166	171	140	319	208	266	124	105	64	38	90	104	104	141	131	35	55	38	141	87	124	65	82	41	118	92	105
KIF15_3595	105	52	57	113	90	80	84	123	94	81	96	116	51	65	26	19	54	73	48	54	43	198	257	171	181	372	196	244	208	165	124	62	149	173	165	171	193	69	140	100	209	152	218	140	109	104	143	194	193
KIF18B_3598	0	2	0	0	0	0	2	3	0	0	1	3	0	0	0	0	0	0	0	2	0	0	2	3	2	9	2	5	2	8	4	3	5	10	4	4	5	3	0	0	3	10	2	0	1	0	3	4	2
KIF20A_3601	8	10	2	14	18	6	13	7	7	9	7	3	3	2	3	6	1	3	3	5	0	43	37	48	71	125	53	36	44	33	22	23	16	5	21	38	42	36	14	7	36	23	42	21	7	1	24	21	29
KIF2C_3603	32	25	35	67	53	33	54	67	60	40	39	70	23	41	23	10	14	19	8	20	18	161	153	129	133	259	197	229	113	86	63	31	63	36	115	103	93	60	31	58	153	104	115	67	61	27	68	80	113
KIF5B_3609	1356	1334	1023	1655	1284	1864	1571	987	832	1123	1076	944	651	505	798	870	886	1126	1072	1909	974	1479	1943	1748	1359	3041	1946	2364	3431	3410	2501	1692	2921	4190	2877	3140	3729	1075	2884	2682	3018	2976	2732	1668	2792	3523	2952	2650	3580
KIF5C_3612	1375	1337	1011	1436	1264	1740	1548	1910	1580	1028	1486	2003	1387	1086	989	703	1952	2197	1142	1738	1555	1217	1390	1132	831	1571	1497	1352	2591	2816	2226	1128	3800	4027	2745	2524	3273	1528	3130	2909	2651	2344	1744	1695	3184	3165	2173	2343	3002
KIT_3617	36	27	18	28	31	22	14	25	8	25	14	25	13	12	15	16	27	32	18	37	28	18	25	17	5	16	21	19	54	46	18	14	33	37	57	29	43	6	32	42	47	36	30	16	28	47	58	62	64
KLF6_3626	53	45	44	71	58	92	51	30	34	44	44	35	19	15	50	29	33	45	52	95	41	54	35	65	79	103	37	34	171	132	156	124	152	235	154	146	213	178	203	138	152	129	130	87	152	240	168	166	182
KLHDC2_3630	599	555	480	654	576	765	686	450	310	540	568	516	338	212	363	310	381	450	444	895	350	589	687	680	644	1231	784	708	1351	1235	1231	840	1381	1674	1353	1506	1674	970	1351	1266	1228	1331	1065	749	1399	1592	1313	1355	1461
KLHDC3_3631	87	48	49	57	63	76	62	32	22	46	42	23	18	14	39	37	29	27	34	98	25	59	79	78	124	142	70	76	207	162	237	160	168	264	181	172	208	256	170	128	152	148	151	93	172	183	151	137	175
KLHL9_3643	19	18	22	19	23	22	39	33	31	24	23	29	31	6	27	16	16	25	30	32	21	26	26	17	6	14	31	16	36	34	8	7	31	42	51	19	64	1	29	29	66	45	21	24	34	43	38	26	51
KLK13_3645	0	0	0	0	0	0	0	0	0	0	0	0	0	0	0	0	0	3	0	0	0	0	0	0	0	0	0	0	0	0	0	0	0	0	0	0	0	0	0	0	0	0	0	0	0	0	0	0	0
KLK2_3651	0	0	2	0	0	0	0	0	0	0	0	1	0	0	0	0	0	1	0	0	0	0	0	0	0	0	0	2	0	3	0	0	0	0	0	0	0	0	0	0	0	0	0	0	0	0	0	0	0
KLK3_3652	0	0	0	0	0	0	0	0	0	0	0	0	0	0	0	0	1	0	0	0	0	0	0	0	0	0	0	0	0	0	0	0	1	0	0	0	0	0	0	0	0	0	0	0	0	0	0	0	0
KMT2C_3658	64	63	52	88	62	98	75	45	47	50	69	66	57	31	50	57	45	54	60	100	54	88	92	41	10	55	80	89	140	141	92	23	165	205	136	95	183	6	167	91	126	150	93	73	188	182	111	134	166
KMT2E_3661	85	65	45	70	51	92	90	31	34	64	60	29	22	45	49	36	63	62	48	110	47	50	61	41	45	103	40	55	173	97	182	159	272	348	219	248	356	230	321	265	133	142	142	101	241	347	190	209	308
KNSTRN_3668	94	94	58	79	85	95	77	87	61	51	69	91	46	51	64	41	102	69	73	131	58	91	117	93	100	200	130	143	222	211	159	108	208	249	206	211	256	157	213	157	229	208	219	135	174	189	203	189	210
KPNA2_3669	1325	1337	967	1676	1164	1513	1669	1702	1278	1089	1211	1422	998	636	1069	745	1129	1595	1072	1657	1607	1619	2094	1596	1546	2975	2076	2310	2477	2405	2022	1189	2680	3204	2296	2323	2806	1486	2315	2123	2543	2273	2084	1504	2313	2851	2381	2164	2687
KPNA3_3672	9	5	5	14	10	30	19	12	15	18	14	19	16	2	17	4	11	26	20	27	20	15	21	7	5	17	15	13	29	23	32	12	41	34	27	11	33	1	27	25	23	25	27	20	29	13	18	24	29
KRT17_3687	2	2	1	0	3	1	0	3	1	1	1	0	0	2	0	0	3	0	0	4	1	1	5	2	4	1	0	2	0	3	6	0	0	2	0	2	4	0	2	0	5	2	2	1	0	1	1	3	6
KRT6B_3699	1	2	0	1	0	0	4	0	2	0	0	0	0	0	0	0	1	0	0	1	0	0	0	0	0	0	0	0	1	2	2	0	0	2	0	2	2	0	0	0	1	3	1	0	0	0	1	1	0
KRT7_3703	0	0	0	0	0	0	0	0	0	0	0	0	0	0	1	0	0	1	0	1	0	0	0	0	0	0	0	0	0	0	0	0	0	0	0	0	0	0	0	0	1	0	0	0	0	0	0	0	0
KTN1_3708	108	71	79	84	80	103	107	46	44	31	80	59	46	24	58	74	46	61	68	146	53	77	108	89	83	162	69	95	175	165	156	102	191	243	205	202	199	111	218	169	148	158	143	90	230	194	201	143	162
L1CAM_3714	1376	1232	844	1370	1134	1677	1575	1229	1143	1116	1270	1112	874	651	889	803	1170	1525	1036	1848	1291	1394	1449	1004	730	1538	1232	1374	2429	2463	2444	1329	3725	3984	2694	2444	3881	1139	3448	2769	2354	2292	2172	1782	3420	3523	2584	2620	3807
LAGE3_3716	14	6	20	8	12	15	12	20	12	13	11	14	13	2	13	6	14	33	12	19	7	16	8	14	9	24	23	11	35	18	11	8	14	35	35	27	38	11	27	27	30	16	15	15	23	41	29	14	39
LAMA3_3717	1	0	1	1	0	1	0	0	3	0	2	1	0	0	0	0	0	2	1	0	0	0	0	0	0	1	0	0	0	1	0	3	3	2	1	0	0	3	0	1	3	2	0	3	1	0	2	0	0
LAMB2_3721	3	1	0	2	0	1	5	0	0	0	1	1	2	0	1	0	2	0	0	4	0	0	0	0	3	4	2	1	2	1	0	0	3	0	1	0	5	0	0	0	2	1	3	2	2	4	5	3	1
LAMB3_3722	0	0	0	0	0	0	0	0	0	0	0	0	0	0	0	0	0	0	0	0	0	0	0	0	0	0	0	0	0	1	0	0	0	0	0	0	0	0	0	0	0	0	0	0	0	0	0	0	0
LAMC1_3725	183	136	105	169	140	226	166	74	98	110	111	64	51	76	74	97	105	103	84	219	92	195	177	139	220	341	129	175	402	352	368	297	414	469	396	425	481	366	310	353	371	325	409	226	387	408	388	355	552
LAMC2_3727	8	3	5	3	2	2	2	3	6	6	2	0	2	4	2	4	0	1	2	7	5	9	26	14	5	9	2	7	10	8	7	11	1	19	11	10	4	5	5	6	5	4	10	4	5	12	5	14	4
LAMP1_3730	248	285	182	288	223	297	335	242	251	203	227	262	156	125	145	143	205	294	228	372	220	286	420	354	321	654	365	396	689	513	431	307	503	640	494	565	565	391	527	414	519	466	444	324	551	560	520	471	607
LAP3_3740	176	185	143	222	196	263	212	203	137	170	189	211	115	76	120	68	172	170	131	244	139	223	285	275	252	416	330	288	408	434	322	214	356	501	378	398	488	290	301	324	439	338	366	225	324	484	326	345	394
LAPTM4A_3743	528	463	332	544	485	577	698	417	338	426	381	478	277	164	379	326	313	366	393	748	428	624	834	585	673	1169	831	832	1177	1068	977	587	1011	1316	1077	1146	1190	638	965	829	995	1033	886	630	967	1121	1075	949	1056
LARS1_3750	384	369	309	545	406	507	498	241	142	352	354	224	164	61	187	183	122	165	260	513	185	570	670	665	616	1126	723	751	970	837	736	455	863	960	773	912	1028	609	768	680	864	818	790	533	761	874	752	731	971
LAS1L_3751	10	7	3	7	3	13	7	1	7	3	9	3	1	2	4	8	14	3	5	11	2	6	9	11	16	17	2	4	26	20	42	19	24	26	31	23	63	21	32	17	18	16	10	10	32	29	40	22	34
LBR_3754	59	43	34	48	45	68	35	24	21	28	38	27	11	9	24	22	25	34	23	77	21	55	43	58	143	174	40	52	169	66	167	130	134	174	162	213	192	304	117	108	106	109	127	75	151	149	128	110	132
LCMT2_3757	56	71	42	52	67	62	74	69	43	50	45	65	37	38	17	20	43	53	22	79	50	63	86	68	73	97	104	90	126	116	70	50	114	117	100	106	141	57	74	73	113	106	72	55	86	101	118	99	118
LCP1_3761	0	6	2	2	1	3	5	3	3	2	1	1	1	5	0	0	6	6	0	0	10	2	3	0	0	0	0	2	7	2	1	4	5	0	2	5	6	1	8	4	7	8	1	4	9	5	0	4	6
LCP2_3762	0	0	0	0	0	0	0	0	0	0	0	0	0	0	0	0	0	0	0	0	0	1	0	0	0	0	0	0	0	0	1	0	0	0	0	0	0	0	0	0	0	0	0	0	0	4	0	0	0
LDHA_3766	167	122	83	144	131	192	107	148	94	116	124	127	71	86	63	85	136	141	87	183	90	159	136	127	207	333	105	111	446	309	330	261	384	325	489	413	586	348	309	263	334	327	435	257	344	401	337	348	390
LGALS8_3781	0	0	0	0	0	1	0	0	0	0	0	0	0	0	0	0	0	0	0	0	0	0	0	0	0	2	0	0	1	0	0	0	0	0	0	0	0	0	0	0	0	0	0	0	0	0	0	0	0
LGMN_3782	5	6	0	1	2	5	8	1	2	3	3	2	1	1	2	1	2	1	4	5	2	5	1	4	3	10	4	7	4	2	10	7	9	17	13	7	17	22	16	4	3	6	8	5	6	2	18	4	8
LHX1_3787	0	0	0	0	0	0	1	0	0	0	0	0	0	0	0	0	0	0	0	0	0	0	0	0	0	2	0	0	0	0	0	0	0	0	0	1	0	0	0	4	0	0	0	1	0	0	0	0	0
LHX5_3792	0	0	0	0	0	0	1	1	0	0	0	0	0	0	0	0	0	0	0	0	0	0	0	0	0	0	0	0	0	0	1	0	0	0	0	0	0	0	0	0	0	0	0	0	0	0	0	0	0
LHX9_3793	75	51	37	49	49	82	33	44	32	42	47	17	21	7	32	29	21	45	32	82	19	32	20	27	34	64	22	15	130	104	155	78	144	218	186	229	226	142	206	148	84	130	122	113	155	189	137	157	202
LIG1_3795	1	4	2	3	3	5	5	4	0	4	2	2	3	0	1	3	8	3	1	4	1	7	2	6	2	11	10	6	7	9	7	9	3	15	14	7	8	4	10	14	9	5	13	3	8	14	6	8	17
LIG4_3798	225	208	145	259	235	292	255	299	381	183	216	317	240	332	140	113	406	372	152	289	321	217	289	167	141	238	223	264	496	506	444	237	696	674	541	489	654	268	544	536	541	506	419	276	632	620	433	506	651
LINC00623_3802	22	28	25	33	23	29	30	18	14	23	19	21	12	8	7	18	15	27	19	31	9	31	23	19	10	44	50	19	58	56	58	37	71	76	41	50	63	46	58	38	49	47	50	20	56	96	53	37	76
LINC00623_3803	0	0	0	0	0	2	4	0	3	0	0	0	0	0	0	0	1	0	0	3	1	0	0	0	0	2	0	1	2	0	1	0	1	7	0	0	2	3	0	1	2	1	2	3	7	0	5	0	3
LINC00672_3805	2	3	2	1	4	0	5	2	2	4	0	1	2	2	5	5	2	0	3	5	7	4	7	0	1	6	2	1	4	10	0	7	4	15	6	6	8	0	7	5	8	8	9	3	4	2	3	16	1
LINC00869_3808	11	2	1	11	9	7	4	1	1	5	8	3	3	3	3	4	4	11	5	10	3	2	4	3	10	11	3	4	23	20	29	31	33	29	32	15	29	13	11	12	8	25	11	15	17	23	20	20	19
LIPA_3812	43	54	36	50	41	52	49	81	38	37	47	67	56	31	45	35	48	70	41	58	56	51	81	31	15	36	102	67	101	138	46	16	104	157	97	57	140	2	114	64	122	77	50	53	85	120	105	85	110
OLMALINC_3821	28	34	22	40	28	33	28	22	5	21	29	22	9	3	10	13	13	28	20	19	7	41	37	54	30	78	48	40	69	41	101	26	92	88	56	99	57	63	66	56	68	47	62	28	48	45	51	63	104
TEX48_3827	0	0	0	0	0	0	2	0	0	0	0	0	0	0	0	0	0	0	0	0	0	0	0	0	0	0	0	0	0	0	0	0	0	0	0	0	0	0	0	0	0	0	0	0	0	0	0	0	0
LOC107986265_3828	0	0	0	0	0	0	0	0	0	0	0	0	0	0	0	0	0	0	0	0	0	0	0	0	0	0	0	0	0	0	0	0	0	0	0	0	0	0	0	0	0	0	0	0	0	0	0	0	0
AC093157.1_3829	54	43	40	45	40	51	58	24	29	47	29	14	11	11	12	25	17	18	32	62	21	50	55	62	92	177	57	75	133	98	126	110	68	130	132	146	117	134	118	118	94	109	112	65	106	150	105	95	141
LOC105374985_3830	0	0	0	0	0	0	0	0	0	0	0	0	0	0	0	0	0	0	0	0	0	0	0	0	0	0	0	0	0	0	0	0	0	0	0	0	0	0	0	0	0	0	1	0	0	0	0	0	0
SRGAP2C_3832	0	2	0	0	0	0	1	3	0	1	0	2	1	0	0	0	0	0	1	6	4	2	4	0	0	0	0	0	3	0	0	1	3	9	0	0	4	5	3	2	4	2	0	0	0	0	4	2	4
CNTNAP3B_3837	0	0	0	0	0	0	0	0	0	0	0	0	0	0	0	0	0	0	0	0	0	0	0	0	0	1	0	0	0	1	0	0	0	0	0	0	0	0	0	0	0	0	0	0	0	0	0	0	0
IGKV1-9_3838	0	0	3	0	0	0	0	0	0	1	0	2	0	0	1	0	0	0	0	1	0	0	0	0	0	0	0	0	0	0	0	0	0	0	3	0	0	0	0	0	0	0	0	0	0	0	0	0	0
LSP1P4_3841	8	3	3	10	7	17	12	1	3	5	8	5	0	4	6	7	0	20	9	10	2	10	10	17	11	18	11	10	35	15	39	35	21	40	30	31	32	67	40	29	28	40	31	14	29	31	35	22	29
AC106795.1_3844	42	32	41	49	40	48	44	25	20	33	26	44	24	17	18	13	24	54	31	55	30	46	50	43	60	88	91	89	83	79	97	67	62	76	61	87	80	55	55	48	92	72	102	45	92	119	76	57	100
LONP1_3847	37	22	32	33	21	36	37	27	17	31	36	35	19	14	19	24	14	26	27	31	12	28	54	29	39	75	35	40	82	64	50	34	58	53	61	78	82	52	83	80	76	56	57	47	63	58	66	73	82
LOXL1_3850	1285	1182	809	1457	1282	1515	1452	841	806	1003	1078	942	517	454	604	585	539	752	666	1263	684	1770	2017	1607	1863	3314	1605	1799	3263	2693	2204	1581	2382	2889	2831	3168	2876	2248	2136	1868	2776	2602	2186	1543	2381	2447	2772	2567	2999
LPAR2_3854	89	87	49	98	85	87	84	29	33	70	66	54	28	15	38	40	32	43	44	120	50	82	74	97	109	202	86	121	213	141	172	156	201	247	136	203	173	146	149	113	130	129	162	113	175	191	153	171	197
LPGAT1_3859	16	8	1	6	13	16	13	7	6	1	9	8	5	2	4	3	8	14	5	18	7	9	10	5	9	18	6	5	26	20	33	18	35	48	33	37	32	29	23	22	17	27	20	27	22	43	17	22	24
LPIN3_3865	0	0	0	0	0	1	0	0	0	0	0	0	0	0	0	0	0	0	0	0	0	0	0	0	0	0	0	0	1	1	4	2	2	0	0	1	3	0	6	4	0	4	0	0	0	1	0	0	3
LRIF1_3872	525	390	299	551	388	577	488	298	251	337	394	330	243	182	275	282	335	405	395	740	344	422	564	409	465	823	562	589	1007	1072	1045	639	1340	1659	1022	1095	1493	900	1170	1067	973	1037	875	681	1272	1408	1057	1021	1509
LRIT3_3873	0	1	0	1	0	0	1	0	0	0	1	0	0	1	2	0	3	2	0	1	1	2	4	0	0	2	0	4	2	4	4	1	1	13	0	0	2	0	2	4	0	1	3	0	4	0	1	1	0
LRP10_3874	31	37	31	27	31	22	40	17	16	36	26	24	10	7	16	18	17	15	17	40	13	69	57	76	97	147	64	92	95	94	52	68	44	126	63	86	107	87	38	45	65	64	61	48	44	65	64	75	75
LRPAP1_3876	52	55	22	44	31	51	42	8	13	24	36	19	8	8	17	19	1	11	22	49	14	51	58	53	77	113	28	63	128	92	127	130	119	163	124	166	158	151	109	119	89	102	94	54	110	132	89	100	148
LRRC15_3880	0	0	1	0	1	0	0	0	1	0	2	2	0	1	1	0	0	0	0	4	0	0	0	0	0	0	0	4	1	0	1	0	0	3	0	0	2	3	0	3	0	1	0	5	5	5	0	1	0
CARMIL1_3881	30	53	35	43	37	60	67	28	18	44	38	34	15	5	27	33	24	20	35	68	17	46	57	51	52	83	69	84	83	65	55	40	96	88	82	71	105	61	92	78	77	86	77	51	103	98	74	54	87
LRRC41_3882	183	209	193	224	200	245	241	125	81	235	171	116	84	44	129	105	83	125	131	348	81	259	333	341	323	610	390	407	465	406	428	310	418	584	448	490	515	314	418	389	344	463	461	226	342	466	413	358	444
LSM1_3888	210	143	91	113	104	183	148	56	57	94	105	70	46	46	67	67	52	74	80	191	47	143	179	154	165	271	147	147	314	211	344	200	352	413	320	413	396	292	327	251	254	280	192	193	321	309	235	307	319
LSM14A_3890	274	284	203	369	247	361	347	434	324	303	306	496	259	150	223	122	293	410	230	362	334	363	474	414	233	545	557	596	471	579	273	205	576	577	389	407	472	227	460	442	545	443	313	288	530	520	381	466	524
LSM5_3894	253	201	160	299	272	280	263	513	300	171	268	504	317	133	226	103	292	438	242	298	258	280	367	118	40	118	312	241	328	334	113	48	501	377	515	238	422	18	271	355	484	352	209	224	449	401	346	355	305
LSM7_3898	493	414	227	479	368	462	506	499	443	305	407	397	269	358	255	207	397	490	246	467	354	426	651	352	391	728	432	498	955	804	800	475	975	1034	925	936	1100	448	884	757	903	785	615	607	1016	877	805	972	1110
LURAP1L_3910	4	3	1	4	4	8	4	0	2	3	1	2	3	1	1	6	2	2	2	6	1	1	2	1	0	10	2	7	13	4	4	4	12	9	9	9	3	2	0	7	14	13	7	11	7	10	3	12	3
LYG1_3911	3	10	2	2	3	8	4	0	4	3	3	0	1	5	4	0	2	4	3	4	6	2	3	9	3	10	6	9	9	6	3	10	7	6	7	9	13	14	11	5	6	5	5	5	11	26	14	3	2
LYRM1_3916	27	24	23	29	14	19	40	25	18	14	41	11	12	7	18	11	18	16	7	23	11	31	24	22	34	51	29	22	41	52	34	35	62	47	51	41	50	37	49	37	47	54	42	22	67	79	36	45	52
LYSMD3_3919	0	0	0	0	0	0	0	0	0	0	0	1	0	0	0	1	1	0	0	0	1	0	0	1	0	0	0	0	1	0	0	0	0	0	0	0	0	0	0	0	3	0	0	1	0	0	1	1	1
LZTR1_3924	14	9	7	7	7	9	10	12	5	5	14	5	4	3	8	3	4	4	5	16	4	11	10	4	6	20	13	9	31	10	22	10	30	40	33	22	32	16	35	19	27	21	15	21	29	34	25	38	24
MACF1_3927	184	174	119	200	182	231	200	142	129	128	191	117	78	99	128	123	165	166	153	270	148	152	197	178	132	247	121	220	512	409	378	268	507	622	514	437	650	282	528	513	468	431	389	318	521	539	490	449	597
MAD2L1_3930	24	24	15	26	25	33	22	13	19	9	13	8	3	15	19	19	24	9	14	30	5	40	29	39	57	115	30	19	101	77	86	68	75	94	93	101	114	106	73	84	74	86	89	59	76	93	78	57	96
MAD2L1BP_3931	6	4	2	7	4	2	6	2	2	0	1	2	7	3	0	4	11	6	3	2	2	3	4	5	2	9	1	6	12	10	2	4	5	4	3	7	3	1	12	1	4	8	10	3	4	8	14	7	8
MAEA_3932	109	125	88	147	118	148	125	70	62	95	89	52	51	37	94	82	68	86	88	142	92	103	116	64	21	62	75	143	234	267	158	52	377	373	295	167	411	12	268	271	281	249	230	199	292	408	300	301	356
MAGEA11_3937	0	0	0	0	0	0	0	0	0	0	0	2	0	0	0	0	0	3	0	0	0	0	0	0	0	0	1	0	0	0	0	0	0	0	0	0	0	0	0	0	0	0	0	0	0	0	0	0	0
MALAT1_3940	3745	3615	3007	4022	3517	4292	5246	6177	4241	3980	3426	6427	3580	1750	3396	2232	3601	4885	3609	6081	4078	5048	7263	5441	3269	7289	8228	7091	6051	5587	4641	1972	7537	7128	5428	5415	5353	2688	5622	4683	5299	5291	3220	2991	5820	4673	4987	4845	4533
MALT1_3941	348	383	282	331	302	381	403	298	223	366	272	307	167	119	227	165	196	202	252	353	218	322	436	355	155	470	486	450	632	678	563	276	710	743	582	567	601	173	608	560	553	582	498	368	648	756	630	485	669
MAML1_3942	16	12	6	14	10	12	11	6	6	15	20	4	6	7	7	5	11	17	19	14	5	10	24	9	19	41	11	35	48	34	40	21	49	32	31	41	41	47	34	23	23	37	28	18	13	57	29	47	48
MAN2A2_3946	15	23	11	18	11	23	26	7	4	8	8	10	16	9	10	11	6	11	13	37	5	8	8	12	13	27	9	8	24	31	35	25	56	52	31	30	38	25	25	29	24	42	23	15	30	34	34	28	38
MAN2B1_3947	34	28	22	35	30	39	24	15	22	28	40	10	11	10	15	13	23	24	25	53	24	31	38	28	20	74	26	31	68	70	101	62	104	126	108	121	105	88	128	70	82	84	73	50	72	102	92	86	89
MAP1LC3B_3964	42	29	15	42	29	36	31	12	16	16	21	15	10	4	17	20	13	8	33	69	6	50	35	27	49	63	16	42	115	66	110	70	131	158	137	116	149	81	101	80	67	94	91	49	111	97	104	91	104
MAP2_3965	735	560	357	656	489	876	686	312	330	403	528	282	256	249	342	372	441	456	418	930	365	361	373	376	400	634	278	356	1426	1178	1568	1259	1783	2113	1672	1532	2499	1642	1882	1576	1279	1241	1309	966	1761	2327	1643	1393	1688
MAP2K3_3971	19	14	8	18	9	19	18	7	7	5	20	3	2	1	5	18	5	4	9	17	6	17	20	16	19	35	4	26	45	27	35	34	50	61	35	47	52	40	45	39	34	47	31	18	39	52	28	45	52
MAP2K5_3975	20	23	10	24	18	27	25	12	14	18	22	12	10	13	14	13	16	23	14	20	22	17	12	13	22	24	15	25	47	42	45	21	45	55	32	27	43	28	33	23	45	32	36	27	44	36	40	40	56
MAP3K4_3982	64	39	21	43	42	53	61	28	28	38	47	15	27	16	26	36	31	37	40	91	34	65	66	65	61	104	50	55	139	104	111	67	123	137	120	152	182	112	144	122	102	114	123	70	129	124	103	129	145
MAP4K4_3985	1284	911	573	1065	890	1287	1076	692	923	662	977	865	644	890	605	484	1200	1216	726	1236	969	820	880	679	772	1257	710	813	2022	1859	2067	1375	3156	3261	2517	2337	3246	1660	2622	2363	1946	1901	1793	1390	2974	2877	2103	2262	2695
MAP7_3988	104	114	76	93	88	104	94	99	111	89	90	105	74	40	59	58	91	112	72	125	71	51	65	53	33	64	61	52	181	166	174	97	255	233	166	192	230	139	246	227	221	128	136	109	250	212	194	173	209
MAPK1_3989	20	9	9	16	17	18	15	7	9	9	10	8	3	1	9	5	7	9	10	26	5	12	16	8	5	10	14	10	45	47	33	9	47	59	54	35	69	1	37	38	37	48	42	28	41	61	45	43	79
MAPK1_3990	29	9	9	9	10	19	17	4	7	12	15	6	5	5	15	9	14	16	9	25	15	13	15	17	42	34	5	16	65	35	83	54	88	85	71	85	95	52	74	46	33	44	40	31	85	86	56	68	66
MAPK13_3996	2	5	2	3	5	5	7	2	4	6	4	1	5	6	6	0	2	4	6	4	5	5	12	4	5	9	4	12	15	15	16	9	4	9	5	16	16	15	7	15	11	1	16	8	7	6	5	5	11
MAPK14_4000	93	84	73	112	78	127	118	79	76	87	85	99	56	30	73	71	73	79	107	153	72	108	115	153	135	240	180	216	214	196	182	91	219	263	199	220	264	107	239	232	204	188	226	119	209	257	161	167	213
MAPK1IP1L_4001	1	2	0	1	2	2	1	2	0	0	0	0	2	1	1	0	2	0	0	0	0	4	2	3	3	8	3	5	2	1	8	0	5	0	2	7	6	9	3	2	5	0	3	2	6	5	1	1	2
MAPK3_4002	22	12	5	14	12	27	7	5	2	17	15	9	2	4	12	5	12	16	13	23	3	5	3	3	16	20	16	8	69	34	51	35	55	69	43	48	52	33	36	33	43	38	70	31	38	84	49	36	68
MAPK8_4006	2	5	9	6	4	2	4	8	11	2	5	6	12	4	3	6	9	10	2	2	10	5	8	0	1	4	1	3	10	4	1	0	6	6	14	4	16	2	5	4	19	4	5	3	10	15	9	7	8
MAPK9_4009	321	356	276	372	335	442	407	208	151	368	261	229	129	88	224	269	153	220	277	576	197	419	445	409	220	603	557	574	1022	931	767	364	893	1229	839	889	1061	202	870	794	783	902	769	486	857	1049	866	770	1000
MAPKAPK2_4012	433	455	340	484	452	471	533	476	439	397	482	575	310	262	329	231	421	573	317	638	463	575	676	535	586	1061	691	817	1236	1072	685	544	1068	1167	953	1042	1087	802	910	830	1105	949	760	574	987	963	1009	957	955
MAPKAPK3_4013	3	3	7	3	4	9	2	1	5	2	4	2	1	0	2	0	2	2	2	4	0	0	1	1	7	10	1	1	8	3	12	4	8	20	5	6	12	6	7	2	6	11	12	2	5	7	14	5	3
MAPKAPK5_4016	95	69	49	118	89	115	96	58	56	66	62	49	44	79	52	71	85	90	86	162	51	82	72	79	73	107	52	71	271	215	224	113	332	305	283	228	370	124	299	221	240	211	191	148	302	334	303	246	281
MAPRE1_4017	100	63	48	84	74	114	93	35	35	48	45	36	27	15	55	49	41	48	39	142	25	81	85	61	126	203	63	61	325	203	238	241	211	332	204	294	294	247	248	206	173	208	181	131	226	257	216	205	246
MAPRE2_4018	0	0	0	0	0	0	0	0	0	0	0	0	0	0	0	0	0	0	0	0	0	0	0	0	0	0	0	0	0	0	0	0	0	0	0	0	0	0	0	0	0	0	0	0	0	0	0	0	0
MAPT_4019	59	53	31	39	37	51	39	19	19	44	45	24	17	10	33	34	38	28	44	115	22	16	24	15	19	30	14	37	118	61	118	106	158	155	86	95	175	78	154	136	78	102	101	84	132	177	106	95	144
MARCHF10_4020	0	0	0	0	0	2	1	0	0	0	1	0	0	0	0	0	0	0	0	0	0	2	1	0	0	2	0	2	0	0	1	0	0	0	0	0	0	1	0	0	0	0	0	0	0	0	0	0	0
MARCKS_4021	636	530	335	586	540	608	636	589	386	440	557	529	456	181	486	279	417	546	441	878	505	536	641	330	208	561	493	481	1112	938	726	462	1299	1163	1256	764	1387	264	894	890	1035	1011	787	617	1163	1193	1268	1003	1081
MARK4_4024	8	10	7	10	11	12	17	7	3	11	7	4	3	3	7	7	16	10	10	13	2	10	12	22	17	33	12	19	30	31	32	21	13	39	23	26	22	18	30	34	27	28	21	12	23	33	24	14	25
MARS1_4025	41	11	5	16	13	29	10	13	9	5	16	1	5	7	4	3	1	10	4	23	9	9	13	23	11	20	9	18	41	15	36	34	47	41	34	23	43	25	39	27	46	36	23	24	17	51	28	33	28
MASP1_4028	2	1	1	2	1	1	3	0	3	4	2	2	1	0	2	1	2	0	0	4	3	3	1	2	2	3	0	5	2	5	1	0	8	11	4	7	2	1	1	3	4	4	4	3	2	12	5	3	11
MAST2_4033	29	40	20	38	24	47	40	11	9	25	33	7	13	7	17	20	23	22	34	38	55	37	17	28	45	78	39	24	101	64	91	86	106	120	90	97	113	73	123	63	80	60	78	71	75	70	87	68	116
MASTL_4036	55	26	16	41	32	22	34	22	18	33	34	12	15	15	24	19	19	23	29	50	11	47	45	34	33	62	24	48	78	78	69	53	131	137	130	108	128	53	91	85	67	80	90	50	83	92	109	83	111
MATK_4040	0	0	0	1	2	0	0	0	0	0	0	0	0	0	0	0	0	1	0	0	0	0	0	0	1	0	0	0	0	0	0	0	3	0	0	0	0	1	0	0	1	2	0	0	3	1	0	1	0
MAZ_4047	56	56	42	58	49	57	80	69	49	55	64	58	41	34	49	48	65	56	44	92	47	64	86	66	59	85	76	78	157	144	119	106	174	131	130	105	137	103	110	86	182	118	124	91	127	161	147	131	146
MBD3_4051	8	12	14	16	21	17	23	37	24	14	8	31	6	10	18	5	18	21	16	15	20	28	19	13	9	22	11	25	40	49	9	23	30	33	38	27	33	25	19	32	35	39	32	24	16	34	24	26	22
MBNL1_4056	212	207	164	259	177	239	291	259	198	154	216	235	171	110	177	130	188	204	135	189	273	274	340	92	28	79	256	320	297	365	131	48	443	372	362	208	509	30	301	359	469	323	255	213	487	442	291	372	384
MBNL2_4059	374	401	227	316	239	304	466	296	261	254	219	258	145	135	309	274	185	280	242	332	346	455	507	265	140	351	373	542	422	501	326	214	516	643	474	472	562	135	478	504	453	478	397	268	554	554	456	432	621
MBOAT7_4061	3	0	1	3	0	3	2	1	0	1	5	0	0	0	2	3	6	0	3	1	0	0	1	2	0	4	0	0	3	5	2	5	2	8	8	10	6	5	5	8	9	3	2	3	13	11	7	4	8
MCEE_4067	2	7	2	8	1	3	3	1	1	2	6	0	0	0	2	4	3	1	2	5	1	2	9	6	1	2	4	4	8	12	4	7	11	9	7	9	10	10	4	1	7	2	2	5	16	7	10	7	7
MCL1_4068	17	9	14	19	7	23	25	9	11	15	9	6	5	4	12	5	11	6	10	23	8	7	17	17	11	18	11	21	57	22	39	44	49	51	39	79	68	61	45	41	35	23	26	30	34	32	58	56	40
MCM10_4071	23	22	18	30	26	34	32	31	22	28	32	30	16	17	4	5	4	9	8	14	10	108	115	79	152	252	95	118	95	44	40	50	25	39	85	85	83	87	33	18	73	92	94	54	22	22	70	70	92
MCM3_4072	299	255	200	381	279	322	294	499	323	264	321	480	226	155	141	86	280	319	185	338	159	493	612	541	522	970	744	548	627	574	422	256	496	526	563	597	606	353	349	366	696	544	560	376	488	414	513	464	564
MCM4_4075	93	83	42	72	75	78	65	58	45	77	71	61	30	29	33	37	51	78	64	112	39	79	58	77	71	136	59	63	204	136	167	129	182	250	235	189	254	52	200	232	177	169	186	175	176	183	215	197	205
MCM7_4079	375	370	257	425	325	451	447	319	334	314	390	338	227	202	221	193	260	356	253	458	336	438	594	500	548	911	486	627	854	747	634	418	838	882	845	875	933	671	716	649	835	701	748	449	762	823	819	651	871
MCOLN1_4080	33	37	30	39	36	46	27	12	17	19	23	19	12	2	25	10	23	25	26	39	14	16	27	41	18	55	29	25	64	76	55	50	48	75	74	67	102	67	59	59	59	50	68	33	59	91	68	79	92
MCTP1_4083	10	8	4	9	4	10	7	6	7	2	6	7	1	3	4	5	6	2	2	8	8	8	4	2	3	6	5	5	8	2	12	0	16	11	8	4	17	0	2	9	16	11	11	6	6	11	6	13	5
MCUR1_4086	241	139	125	218	201	250	184	111	85	141	194	108	109	61	113	84	179	179	142	296	122	142	155	155	191	305	150	132	486	421	471	296	604	516	444	473	658	287	483	431	383	445	360	295	511	567	469	440	658
MDH1_4087	269	204	194	244	238	241	311	352	230	213	228	338	186	71	194	115	173	250	197	321	195	250	394	211	131	314	429	327	348	352	223	87	379	309	353	274	391	47	283	248	387	317	220	202	358	290	338	336	329
ME2_4100	137	122	87	145	103	168	151	67	77	70	121	91	58	66	73	50	101	106	89	199	88	110	109	74	107	186	62	80	345	248	298	210	354	505	392	341	412	266	378	296	297	255	292	195	416	444	346	281	352
MEA1_4101	75	63	54	89	73	76	82	69	48	51	72	90	48	45	37	29	56	88	45	59	56	84	97	69	67	138	127	103	144	138	86	55	142	120	122	149	168	107	137	115	147	131	95	76	123	139	113	136	133
MED1_4106	579	411	376	535	480	595	682	395	367	509	472	509	277	175	344	254	306	330	356	727	308	642	888	765	634	1202	915	904	1092	907	781	565	1101	1050	972	968	1112	686	966	794	995	997	665	587	1030	1086	1015	918	1107
MED21_4109	155	150	114	186	146	206	188	216	160	118	153	189	129	85	98	80	200	243	133	234	172	137	161	107	112	176	129	186	250	316	233	108	379	427	302	268	365	101	269	358	295	310	203	197	329	331	294	273	381
MEF2C_4112	55	42	9	20	36	55	30	23	11	15	24	16	18	12	14	17	25	23	26	34	9	37	30	38	42	53	20	22	78	60	104	109	126	82	101	93	159	99	120	96	64	91	114	61	86	140	109	75	162
MEF2D_4115	178	178	108	162	136	207	196	111	102	110	148	88	55	104	91	64	98	105	127	175	114	122	161	118	173	231	111	126	314	256	336	216	516	566	387	388	465	293	421	352	240	242	250	228	436	494	354	352	410
MEFV_4116	0	0	0	0	0	0	0	1	0	0	0	0	0	3	0	0	0	1	0	0	3	0	2	0	0	1	2	0	3	0	0	0	4	0	0	2	0	0	2	3	0	0	0	2	0	0	0	0	0
MELK_4117	6	3	1	2	7	5	13	3	1	7	2	1	1	0	1	1	3	0	2	4	0	7	14	25	35	54	4	4	27	6	21	20	7	14	9	29	26	24	20	13	13	12	23	11	8	10	14	12	13
MEN1_4120	94	91	80	112	105	111	115	87	86	90	99	116	74	48	43	34	95	85	70	169	38	110	167	124	66	148	139	121	226	194	151	80	239	223	174	194	295	110	146	155	175	135	132	152	195	182	138	168	155
MEST_4122	28	13	9	18	22	27	21	3	10	16	12	7	1	7	3	8	6	9	11	19	6	20	24	8	18	15	17	25	96	50	62	28	63	50	89	77	63	25	36	31	71	45	47	42	60	48	71	69	55
MET_4125	0	0	0	0	0	0	0	0	0	0	0	0	0	0	0	0	0	0	0	0	0	0	0	0	0	0	0	0	0	0	0	0	0	0	0	0	0	0	0	0	0	3	0	0	0	0	0	0	0
METRN_4129	25	13	6	15	15	24	14	12	9	16	16	5	3	3	11	14	9	3	17	17	7	17	13	18	24	33	14	16	47	37	35	31	63	64	42	50	77	51	66	34	39	35	47	36	49	48	47	47	67
METTL2A_4134	7	6	2	5	8	24	6	3	0	1	2	2	5	5	6	8	2	9	6	9	4	1	5	1	12	12	1	4	10	12	21	20	31	17	25	32	42	48	25	28	14	15	22	13	18	25	23	20	11
METTL2B_4135	200	196	148	185	150	207	192	173	126	149	165	218	122	120	84	79	139	186	121	288	181	206	313	136	134	288	241	291	372	340	245	138	433	488	288	333	330	180	373	278	372	380	279	188	368	379	281	306	344
MFAP1_4142	23	24	21	49	27	20	28	36	27	15	31	33	27	11	19	9	14	31	17	36	31	25	39	7	21	45	51	51	42	37	22	13	39	30	38	25	62	14	42	37	62	49	27	22	28	42	35	24	33
MFSD11_4150	48	22	18	35	31	33	43	23	8	38	30	20	20	6	24	23	5	13	26	67	12	51	46	52	55	89	41	48	75	87	77	42	75	96	66	66	88	92	109	64	45	47	49	33	69	65	78	66	43
GLIDR_4155	192	178	113	196	166	258	194	101	99	136	179	147	73	71	111	68	135	156	117	224	89	137	152	146	122	229	155	206	358	270	314	221	430	458	406	320	528	212	413	359	304	322	289	212	349	437	383	301	467
MIF_4173	125	109	66	137	100	158	136	85	82	62	103	80	77	60	78	80	101	144	109	181	85	89	101	37	76	132	65	122	333	242	257	194	301	338	348	281	573	202	332	230	244	262	298	190	265	396	320	299	399
MKNK1_4185	33	22	17	42	30	41	19	19	26	16	21	15	19	20	11	13	23	40	30	52	23	24	26	14	9	17	23	25	83	73	35	23	105	109	94	56	137	12	122	107	59	63	53	49	134	116	77	72	101
MLEC_4188	64	53	21	40	34	39	42	23	11	35	48	18	16	17	24	20	22	34	26	39	15	27	42	29	68	128	22	43	115	64	103	89	141	155	122	158	140	130	122	54	103	98	94	63	123	120	104	96	168
MLH1_4190	18	16	12	10	4	17	16	13	11	14	6	15	8	4	13	7	7	11	11	22	4	22	21	21	31	46	22	19	44	39	30	19	27	34	39	34	47	51	17	25	21	16	28	16	12	18	35	21	37
MLLT11_4193	4917	4791	3138	4784	3980	5868	5589	4967	4695	3399	4442	4601	3585	3191	3575	2880	5907	6524	3834	6684	5919	3806	4589	3098	3119	5617	3821	4842	10237	10348	9142	6224	12478	14029	10762	9768	15482	7062	11942	10707	10449	9562	8903	6704	11441	15908	10499	9690	12827
MLX_4197	18	11	15	13	9	16	16	15	9	11	18	8	7	3	14	8	23	16	19	23	9	11	8	12	18	36	12	22	39	37	29	26	62	62	23	32	64	48	35	37	57	30	32	28	38	58	36	55	36
MMACHC_4200	4	0	1	2	2	6	2	1	1	0	0	0	0	0	0	2	3	0	2	3	0	10	3	2	4	3	2	1	3	3	9	1	21	7	3	5	7	7	3	3	2	9	7	8	5	7	5	1	7
MMP1_4206	0	0	0	0	0	0	0	0	2	0	1	0	0	0	0	0	0	0	0	0	0	0	0	0	0	0	0	0	0	0	0	0	0	0	0	0	0	0	0	1	1	0	0	0	0	0	0	0	0
MMP11_4207	0	0	0	0	0	0	0	0	0	0	0	0	0	0	0	0	0	0	0	0	0	0	0	0	0	0	0	3	0	0	0	0	0	0	0	0	0	0	0	2	0	0	0	0	0	0	0	0	0
MMP2_4213	5	1	4	3	3	5	6	1	1	4	8	6	3	0	1	0	1	0	5	9	3	11	14	2	6	20	5	26	8	12	14	7	10	5	5	9	10	7	4	6	8	9	4	1	4	18	9	13	1
MMP3_4216	0	0	0	0	0	0	0	0	0	0	0	1	0	0	0	0	0	0	1	0	0	0	0	0	0	0	0	3	0	0	0	0	0	0	0	0	2	0	0	0	0	1	0	0	0	0	0	0	0
MMS19_4222	172	123	120	164	150	173	133	132	92	87	152	103	90	82	96	81	143	120	96	188	119	119	133	90	20	92	90	124	272	293	176	65	370	453	426	217	496	35	371	336	414	304	295	213	426	432	287	343	405
MNAT1_4225	231	255	218	251	210	320	278	207	182	263	242	246	150	86	179	162	155	206	203	372	206	339	339	313	227	510	431	513	502	503	374	219	560	648	478	492	493	309	587	445	449	468	386	269	547	646	434	454	594
MNX1_4226	0	0	0	0	0	3	2	0	0	0	0	0	0	0	1	0	0	1	0	1	1	0	0	0	0	1	0	1	0	0	0	0	0	0	2	0	0	0	0	0	0	0	0	0	1	0	0	0	0
MOB1B_4229	145	163	116	163	132	187	175	68	60	148	108	88	47	38	72	81	62	98	107	245	86	134	162	221	250	496	176	270	428	381	376	384	327	450	356	461	514	451	434	290	322	383	423	266	293	517	377	313	413
MOCS3_4235	93	111	55	103	106	99	129	68	58	88	83	71	40	38	58	47	63	63	55	133	65	98	136	110	97	174	147	139	240	166	155	75	214	241	192	180	248	103	175	184	169	159	151	134	218	214	196	161	224
MOK_4238	25	33	29	31	22	25	27	59	39	43	33	45	42	8	43	12	35	37	38	48	23	21	34	9	3	10	44	23	33	53	23	2	65	48	38	15	47	1	51	34	53	40	37	36	55	51	51	39	42
MORF4L1_4240	10	9	9	16	11	14	9	9	7	6	7	9	5	3	3	3	5	7	8	9	2	13	10	10	11	9	7	5	34	13	20	14	35	45	44	24	40	23	23	19	28	21	19	24	30	10	15	33	27
MORN5_4241	0	0	0	0	0	0	0	0	0	0	0	0	0	0	0	0	0	0	0	0	0	0	0	0	0	0	0	0	0	0	0	0	0	0	0	0	0	0	0	0	0	0	0	0	0	0	0	0	0
MPC2_4243	86	79	44	79	58	88	100	52	44	59	54	37	34	19	42	30	57	65	66	130	39	69	74	79	72	146	84	89	174	142	124	111	124	131	175	153	189	161	151	136	134	144	87	100	128	150	116	149	215
MPHOSPH9_4245	5	3	1	3	6	3	2	3	6	4	4	2	1	0	3	4	1	8	2	13	2	3	5	6	3	3	12	4	3	12	6	2	5	15	8	15	18	0	17	6	3	6	5	8	8	14	6	11	10
MRE11_4256	117	160	122	171	149	152	161	194	129	139	147	176	126	61	98	71	121	144	102	165	125	183	265	213	215	395	313	281	308	269	220	154	239	295	245	230	321	212	242	190	313	261	229	149	205	253	263	244	282
MRPL12_4260	135	126	81	99	108	156	136	112	96	96	105	92	63	49	43	56	79	79	89	162	85	129	174	180	224	348	157	178	396	305	324	197	286	306	274	357	437	301	269	237	231	219	246	147	245	274	269	261	297
MRPL13_4261	116	97	77	111	131	133	133	241	214	100	109	265	147	123	94	51	162	236	80	154	130	144	188	122	84	164	234	164	226	230	155	88	220	258	239	152	280	107	228	195	269	239	186	132	237	266	222	256	207
MRPL15_4264	145	176	131	202	176	186	261	165	164	179	194	169	106	53	139	90	87	149	152	312	99	188	275	255	253	444	275	298	475	379	373	223	418	479	432	436	454	297	404	333	428	422	345	253	429	439	415	410	426
MRPL18_4265	180	118	95	154	124	177	170	134	104	121	162	143	86	56	76	69	119	115	95	215	78	168	200	187	148	323	179	184	296	262	229	148	280	315	274	278	348	230	249	252	284	224	207	162	324	326	249	338	278
MRPL19_4268	69	62	39	56	43	85	46	29	29	40	54	34	32	19	17	15	25	42	49	77	16	48	62	47	67	108	55	38	145	137	159	103	186	197	180	191	247	132	145	151	142	159	146	103	204	197	169	165	193
MRPL24_4269	2	2	1	2	1	12	4	2	4	1	4	6	1	5	0	0	0	1	0	9	0	1	3	1	0	5	1	2	7	10	1	0	0	1	9	7	4	5	6	5	2	3	4	1	2	17	6	5	11
MRPL27_4270	16	11	7	11	22	15	16	8	3	13	8	1	3	3	4	6	11	5	6	15	7	14	14	5	12	24	1	9	41	25	31	25	42	58	45	48	64	20	34	21	34	36	42	27	46	15	26	37	43
MRPL28_4271	18	17	11	9	21	15	15	9	8	10	15	20	11	7	12	8	12	14	19	13	12	16	22	20	9	22	15	14	38	25	37	20	31	33	40	30	34	10	29	27	34	40	30	18	29	25	30	32	52
MRPL34_4277	0	0	0	0	0	0	2	0	2	1	0	0	0	0	0	0	0	2	0	0	0	0	0	3	1	1	0	3	3	1	2	0	1	0	1	2	0	4	1	0	1	4	1	1	3	0	4	1	0
MRPL37_4278	31	39	19	36	22	39	26	15	26	21	13	27	18	2	26	11	17	24	21	30	9	27	23	32	39	53	22	37	100	55	59	40	36	90	79	80	94	57	84	79	65	48	91	28	64	74	82	99	80
MRPL42_4284	606	485	458	770	597	781	756	716	470	591	532	742	523	205	497	344	417	581	533	998	467	746	903	677	522	1030	1062	864	1070	1165	786	338	1345	1378	1152	925	1191	263	988	974	1148	1147	852	579	1163	1014	1070	1040	1237
MRPL53_4285	3	1	1	2	0	1	1	0	2	0	0	0	0	1	0	2	0	0	2	1	0	1	3	1	1	0	0	3	1	1	2	3	7	2	10	1	10	6	7	0	3	6	2	2	3	4	0	1	2
MRPS17_4291	123	99	68	93	94	117	92	49	20	80	69	43	30	16	59	40	34	38	70	157	25	109	124	146	206	311	115	131	289	182	299	213	219	351	242	306	295	308	202	185	157	230	242	148	219	281	245	216	262
MRPS2_4292	7	11	4	8	8	11	6	2	9	2	6	1	4	1	4	3	4	11	7	15	9	1	7	3	16	9	5	11	32	21	19	20	24	21	15	18	34	21	16	17	10	6	38	9	17	20	22	16	22
MRPS23_4296	7	16	16	11	9	10	12	5	8	8	9	6	2	2	2	2	4	3	6	9	1	16	6	11	8	21	2	9	18	11	29	14	26	4	29	15	27	32	23	7	15	22	12	15	17	18	26	28	27
MRPS28_4299	399	339	327	469	398	504	498	669	540	442	448	661	401	312	293	240	467	591	314	478	470	546	793	500	393	730	851	912	732	785	455	293	793	741	804	646	966	267	559	650	883	723	542	441	765	701	677	869	841
MRPS30_4300	69	58	29	66	45	63	75	27	34	31	39	39	40	22	24	33	38	54	35	76	38	33	68	51	60	108	67	80	129	123	124	79	153	168	123	144	171	80	127	113	118	137	123	74	156	126	127	115	106
MRPS34_4301	350	249	153	275	262	296	317	168	176	189	253	220	164	163	151	116	218	289	195	333	191	262	311	230	271	406	185	241	594	483	540	340	666	668	720	607	847	383	666	538	533	600	428	401	600	595	596	587	802
MRPS36_4304	5	0	3	8	2	5	3	10	17	0	2	8	11	24	5	1	18	27	3	5	9	0	0	1	2	1	0	2	2	3	7	1	6	10	11	5	8	7	3	11	14	2	6	4	2	15	1	5	5
MRS2_4308	89	81	36	83	72	111	66	41	40	63	62	27	19	41	53	37	52	76	59	119	45	75	64	57	98	174	47	65	200	170	230	188	215	315	211	249	323	272	276	189	208	168	204	130	221	296	266	199	214
MSH6_4310	36	35	22	28	39	58	40	14	17	33	31	25	9	11	26	19	23	17	29	76	13	25	37	53	99	154	37	38	123	83	138	120	95	122	87	129	159	222	97	82	91	64	148	71	97	127	98	65	81
MSMO1_4315	2405	1549	1522	2281	1957	2463	1908	1273	749	1904	1788	1416	853	411	1497	1012	1037	1274	1710	3464	885	2020	2283	2216	1858	3944	2802	2139	6252	5949	4500	2863	6858	7802	5200	5875	7454	2477	6004	5575	5199	5820	4176	3256	6234	7208	5462	5598	6898
MSRA_4319	4	0	0	0	1	0	2	1	6	0	0	0	1	0	7	0	0	0	0	1	0	0	3	1	3	10	0	2	1	4	0	0	7	0	0	4	4	0	1	4	5	0	1	1	0	9	1	10	1
MT1A_4325	0	0	0	0	0	0	0	0	0	0	0	0	0	0	0	0	0	0	0	0	0	0	0	0	0	0	0	0	0	0	0	0	0	0	0	0	0	0	0	0	0	0	0	0	0	0	0	0	0
MT1E_4328	0	0	0	0	0	0	0	0	0	0	0	3	0	0	0	0	1	0	1	0	0	0	1	0	0	0	0	0	0	0	0	0	0	2	0	0	0	0	0	0	0	0	1	0	0	0	0	0	0
MT1H_4330	0	0	0	0	0	0	0	0	0	0	1	0	0	0	0	0	0	0	0	0	0	0	0	0	0	1	1	0	0	0	0	0	0	2	0	0	4	0	0	0	0	0	0	0	0	0	0	0	0
MT1HL1_4331	0	0	0	0	0	0	0	0	0	0	0	0	0	0	0	0	0	0	0	0	0	0	0	0	0	2	0	0	0	0	0	0	0	0	0	0	0	0	0	0	0	0	1	0	0	0	0	0	0
MT1X_4333	0	0	0	0	1	2	0	0	1	0	0	0	0	0	0	0	0	1	0	0	1	1	0	0	0	0	0	0	3	1	2	2	0	0	1	0	0	0	0	0	2	0	0	0	0	0	0	0	0
MT2A_4334	0	0	0	0	1	3	0	0	1	0	1	0	0	0	0	1	0	2	2	0	1	0	1	1	3	2	0	0	1	3	0	1	2	9	0	0	1	0	3	2	0	0	0	1	6	0	3	0	0
MT3_4335	0	0	0	0	0	0	0	0	0	0	0	0	0	0	0	0	0	0	0	0	0	0	0	0	0	0	0	0	0	0	0	0	0	0	0	0	0	0	0	0	0	0	0	0	0	0	0	0	0
MTA1_4336	425	376	300	381	400	458	437	383	372	396	360	456	245	210	228	203	307	442	313	519	322	451	613	546	460	902	562	722	760	839	650	477	905	1031	695	649	950	576	804	771	833	716	728	445	840	994	764	747	966
MTERF3_4338	128	160	102	152	120	140	158	97	69	104	90	121	55	42	94	82	87	99	98	141	90	201	197	220	147	322	218	248	273	278	279	193	213	351	276	293	297	220	265	234	269	307	268	165	279	319	265	285	323
MTF2_4342	859	712	485	727	702	1054	790	423	352	538	645	339	272	347	388	459	505	521	568	1098	520	684	801	792	1032	1677	493	897	1941	1678	1952	1565	2132	2690	1923	2258	2659	2075	2214	1703	1600	1749	1702	1031	1830	2428	1841	1748	2409
MTFR1_4345	282	268	199	303	245	351	330	226	218	256	211	218	155	144	165	158	204	234	196	367	236	339	369	277	275	507	333	321	557	627	451	304	774	824	600	536	826	317	503	526	599	601	512	366	633	762	566	539	820
MTHFD1_4346	53	45	29	62	51	88	46	47	30	46	66	38	36	21	22	21	30	35	39	73	28	83	85	73	88	180	69	65	169	128	103	76	160	143	171	151	209	122	127	112	134	154	169	84	152	116	128	118	157
MTIF2_4352	54	39	26	48	41	71	42	24	20	34	35	31	15	15	11	29	26	24	33	81	23	43	56	42	83	109	52	59	126	66	118	105	97	129	137	166	156	139	108	114	83	94	133	58	111	138	123	106	154
MTMR2_4353	8	14	6	23	11	21	14	24	24	8	16	19	22	28	11	5	31	30	26	20	27	12	22	1	1	5	10	12	28	24	14	8	78	41	33	9	41	11	37	40	48	34	23	22	50	51	28	34	54
MTMR4_4356	59	54	29	64	56	76	66	51	48	42	44	37	51	46	38	30	73	101	37	105	77	44	46	40	38	88	30	48	133	153	146	117	177	203	175	137	221	120	199	127	156	125	126	101	153	209	163	151	199
MTMR6_4359	19	17	9	12	17	31	25	14	12	11	16	29	13	10	18	19	4	11	29	35	9	13	16	21	9	13	25	29	41	22	25	12	42	61	28	32	29	8	28	30	40	31	34	14	23	47	47	24	25
MUC1_4366	9	7	10	9	13	13	11	7	7	9	10	5	6	6	4	3	11	10	16	24	18	9	12	7	14	12	9	14	27	26	34	17	32	33	27	32	34	14	37	27	26	32	25	21	50	40	21	18	26
MUTYH_4375	5	19	5	12	9	21	16	3	5	10	14	8	1	2	4	4	3	5	1	18	1	11	11	15	23	26	10	14	36	18	34	22	30	37	34	25	43	35	34	34	37	37	30	31	25	16	31	30	37
MX1_4382	0	0	0	0	1	0	0	0	0	0	0	0	0	0	0	0	0	0	0	1	0	0	0	0	0	2	0	0	0	0	1	0	0	0	0	2	0	0	0	0	0	0	0	0	0	0	0	0	0
MYB_4387	0	1	0	0	0	0	0	2	0	0	0	2	0	0	0	0	2	1	0	0	0	5	0	0	3	0	1	1	0	0	1	0	0	3	0	2	0	0	0	0	1	0	0	0	0	0	1	2	1
MYBL2_4391	3	0	3	6	7	0	3	4	13	2	2	3	3	1	0	0	0	1	0	1	2	5	4	8	9	11	10	7	8	6	3	4	0	3	12	3	10	9	1	2	12	3	6	5	1	6	7	9	12
MYC_4394	1	8	4	1	3	5	2	1	4	0	6	6	6	4	5	2	7	7	5	1	3	10	10	2	1	15	9	7	9	5	6	6	22	16	13	8	9	2	10	14	13	10	12	8	17	10	5	5	18
MYCBP_4395	0	0	0	0	0	0	0	0	1	0	0	1	1	0	0	0	1	0	0	3	0	0	0	0	2	0	0	0	2	0	5	0	1	0	0	5	1	0	4	9	2	1	0	0	3	0	1	2	0
MYL12A_4405	0	3	0	1	1	3	0	0	2	0	0	1	0	0	0	0	4	0	0	4	0	0	0	1	1	1	0	0	2	3	5	0	3	8	2	0	3	0	1	0	2	1	3	4	3	11	0	0	1
MYL3_4409	0	0	0	0	0	0	0	0	0	0	0	0	0	0	0	0	0	0	0	2	0	0	0	0	0	0	0	0	0	0	0	0	0	0	0	0	0	0	0	0	0	0	0	0	0	0	0	0	0
MYL9_4413	1	0	0	0	0	0	0	1	0	0	2	0	0	0	2	0	0	0	0	0	0	0	0	0	0	0	1	2	3	1	0	0	0	0	2	0	0	1	0	0	3	2	0	0	0	0	1	2	1
MYLK_4414	0	2	0	6	3	3	1	3	4	0	3	2	3	2	2	1	6	1	1	2	1	4	9	3	0	4	2	4	9	1	6	0	6	4	9	6	7	0	12	3	11	7	0	5	6	4	4	9	4
MYO1C_4424	106	92	82	144	134	130	97	57	57	95	87	59	44	31	55	59	77	78	59	142	81	143	112	164	264	371	160	149	486	291	330	198	290	500	336	366	366	242	298	207	308	292	330	197	291	330	275	269	414
MZT2B_4433	13	1	6	2	2	6	6	8	0	0	6	3	5	3	5	2	2	7	8	8	3	3	3	2	5	17	7	3	5	10	16	11	15	5	12	6	15	14	35	6	16	19	8	5	12	15	13	4	12
NADK_4441	9	8	8	2	12	10	8	2	4	10	5	8	7	0	4	4	5	5	4	21	5	11	9	11	5	14	9	12	24	19	23	18	17	29	13	43	41	17	21	29	13	35	36	8	24	36	33	19	25
NAE1_4442	131	98	74	113	99	130	105	51	59	67	81	67	50	45	66	41	68	112	78	186	65	68	86	87	142	205	63	75	286	169	304	177	304	421	344	359	428	253	326	279	211	206	198	189	381	364	310	277	284
NAPA_4449	0	5	1	3	0	4	2	1	1	9	2	4	0	0	2	6	1	0	5	8	1	1	9	4	1	10	1	2	19	8	20	20	8	32	13	18	17	16	21	20	19	19	6	7	15	12	21	20	13
CIAO3_4450	10	10	3	5	4	10	12	13	8	3	7	5	1	7	2	5	10	8	4	11	4	6	6	7	6	23	5	12	27	17	18	18	8	23	26	25	22	21	17	23	9	17	17	9	22	28	21	18	23
RAB34_4451	5	3	0	2	0	3	6	0	0	0	1	0	2	3	0	0	1	4	0	3	2	1	0	1	1	0	0	0	8	2	9	5	1	3	2	5	6	3	11	8	1	0	2	6	6	5	9	9	9
NARS1_4453	438	383	281	395	359	490	498	205	152	367	281	196	126	97	222	238	152	180	249	577	167	510	632	591	707	1217	526	626	1153	768	819	677	863	1148	797	1081	892	913	780	723	705	833	797	487	859	941	889	704	960
NAT1_4454	0	0	0	0	0	0	0	1	1	0	0	0	0	0	0	0	0	0	2	0	0	0	0	0	0	0	0	0	0	0	1	0	0	0	0	0	0	0	0	0	4	0	0	0	0	0	0	0	0
NAT2_4457	2	0	1	5	0	0	4	1	0	0	0	0	0	0	0	1	1	0	1	4	0	1	0	2	0	1	0	3	0	2	0	0	2	0	2	3	5	0	0	0	2	4	2	1	2	4	6	2	1
NBN_4460	638	586	498	759	634	805	712	736	529	594	604	792	489	297	368	295	470	610	495	845	459	724	778	708	659	1175	1025	753	1308	1276	1003	615	1419	1577	1350	1167	1579	795	1268	1188	1360	1234	984	780	1360	1450	1201	1246	1477
NCAPD2_4474	0	0	0	1	0	0	0	0	0	0	0	0	0	0	0	0	0	0	0	0	0	0	0	0	0	0	1	1	0	0	0	0	0	0	0	0	0	0	0	0	0	0	0	0	0	0	0	0	0
NCAPG_4478	245	217	156	196	223	194	259	163	117	212	201	148	69	45	118	108	96	109	138	253	88	388	452	432	430	806	530	480	429	343	406	267	342	346	365	372	510	324	365	274	304	366	418	264	354	419	305	273	419
NCAPG2_4481	22	9	7	21	5	26	11	3	2	17	9	5	1	1	12	9	2	4	8	38	2	12	9	10	21	23	12	17	37	26	40	35	39	54	46	64	66	23	44	35	32	33	32	22	48	49	45	29	40
NCAPH_4484	14	12	12	28	22	29	17	23	6	9	8	31	10	15	1	8	7	12	5	11	13	38	31	28	48	67	38	21	46	34	54	20	48	48	60	35	39	32	26	33	38	36	34	32	37	26	24	33	56
NCBP1_4487	100	119	76	135	118	162	131	137	137	81	104	166	134	75	78	31	127	136	92	102	137	120	145	50	21	63	144	178	152	231	83	44	230	211	203	119	231	14	165	156	236	196	133	139	218	263	184	174	207
NCK1_4491	218	204	140	193	160	206	230	134	128	123	153	124	100	52	141	111	144	142	131	287	139	214	260	207	253	416	227	316	423	389	430	316	518	631	432	453	606	444	488	511	405	464	412	265	517	544	453	422	521
NCK2_4492	19	14	11	7	12	16	12	10	5	12	8	9	8	3	7	7	9	7	15	22	4	12	13	12	12	16	9	13	43	25	45	56	46	54	25	45	56	51	32	33	43	32	27	18	56	41	38	28	67
NCOA1_4496	75	74	54	82	62	94	82	47	53	48	58	43	25	32	45	48	45	57	35	106	41	71	85	50	79	122	39	67	217	160	217	119	197	266	191	223	210	195	200	166	136	171	173	104	168	225	176	158	190
NCOA1_4497	150	157	83	140	127	140	154	64	71	81	124	70	61	51	86	66	86	95	100	210	85	149	128	125	142	204	122	124	348	317	359	234	364	464	374	339	476	281	336	245	297	315	298	217	306	442	303	293	413
NCOA1_4498	166	124	87	161	108	188	152	78	57	85	110	114	58	38	94	85	96	99	98	239	106	108	170	92	112	219	130	96	403	320	290	119	367	447	351	360	342	151	329	272	319	347	203	212	343	324	326	309	329
NCOA3_4501	35	32	20	48	31	60	32	24	15	21	29	15	16	14	19	17	12	27	25	53	25	22	23	22	32	68	19	35	81	57	112	68	91	96	86	78	129	42	75	61	68	110	82	49	85	118	82	74	100
NCR1_4503	1	0	0	0	0	0	0	0	0	0	0	0	0	0	0	0	0	0	0	0	0	0	1	0	0	0	0	0	0	0	0	0	0	0	0	0	0	0	0	1	0	0	0	0	0	0	0	0	0
NDC1_4509	43	30	49	59	41	70	37	49	22	30	48	49	16	12	49	41	48	36	33	75	18	69	70	79	84	122	62	68	124	65	102	63	122	128	95	136	127	95	54	68	105	120	78	50	102	99	100	115	114
NDRG1_4510	1	4	1	2	1	6	1	0	1	1	4	1	0	0	2	1	2	0	2	4	0	3	3	0	3	2	5	2	10	2	3	1	2	12	0	4	1	0	4	0	3	1	5	2	4	5	4	2	6
NDST2_4513	75	74	60	98	68	88	76	53	36	68	81	58	23	36	38	31	32	56	50	113	39	60	77	83	59	151	106	103	185	158	164	107	180	162	133	163	180	106	172	156	201	113	118	115	166	199	117	164	176
NDUFA1_4514	332	216	144	244	209	254	246	107	125	166	208	123	95	87	131	119	165	149	148	368	126	243	227	264	432	640	178	240	744	490	737	517	630	786	692	805	880	976	625	496	506	597	466	337	551	702	616	511	651
NDUFA13_4515	223	152	93	179	148	226	168	110	148	110	164	106	88	102	91	74	147	184	119	240	102	125	135	100	131	216	105	103	446	329	308	293	512	544	494	427	665	294	384	373	382	352	282	270	491	527	410	426	586
NDUFA8_4519	270	239	186	264	228	254	287	171	121	230	204	161	108	60	130	124	106	166	153	316	117	308	451	355	310	607	419	453	534	445	403	286	443	468	465	501	504	266	394	408	460	419	348	271	400	497	436	396	482
NDUFB5_4525	334	185	145	170	203	310	197	183	117	148	197	216	149	132	120	107	206	221	112	245	141	160	199	122	204	271	140	159	607	409	528	361	623	748	634	628	794	441	555	510	365	438	394	315	529	602	473	470	529
NDUFS6_4527	729	741	556	778	625	820	965	1083	1017	605	763	1023	666	774	494	326	947	1143	484	833	930	1036	1372	882	645	1365	1255	1425	1273	1442	1027	510	1567	1584	1325	1388	1638	682	1404	1311	1363	1345	1038	845	1458	1478	1256	1350	1564
NDUFS8_4528	495	422	351	516	434	516	610	729	526	422	477	711	437	296	391	200	467	653	339	594	529	603	872	490	292	659	861	746	915	925	597	221	963	883	897	730	961	249	752	761	977	740	609	531	901	892	764	850	932
NDUFV2_4530	417	262	169	313	251	363	250	153	125	157	280	129	119	99	169	150	185	206	210	467	163	272	232	233	299	461	170	169	788	581	791	495	935	1183	951	875	1199	644	881	851	609	698	559	484	876	936	763	797	1052
NEFL_4536	35	18	16	25	22	47	25	15	21	22	23	15	17	10	13	12	23	33	27	50	18	20	11	13	22	27	19	16	55	40	65	42	109	84	76	101	96	39	105	73	48	40	49	52	95	88	64	52	93
NELL2_4540	0	9	3	1	3	11	3	1	0	3	4	0	0	2	0	5	2	1	10	6	1	0	2	3	6	6	3	0	21	7	11	11	8	11	27	20	21	18	17	2	16	9	14	6	18	26	13	14	13
NENF_4541	2	2	0	2	1	0	1	0	1	0	1	0	0	4	3	1	1	0	2	0	0	0	2	0	1	1	1	1	7	2	0	1	4	6	2	1	5	1	0	5	0	0	1	0	1	1	0	2	0
NES_4542	24	15	11	16	8	17	25	3	13	5	17	6	6	17	9	10	24	18	25	25	16	4	10	4	4	11	5	13	27	32	33	22	72	99	43	23	53	17	63	56	40	40	17	23	64	62	31	19	55
NEU1_4546	27	27	12	24	29	39	40	22	13	19	19	21	18	12	21	7	30	40	29	54	15	36	19	34	56	71	23	34	75	65	78	52	89	91	75	93	103	94	87	66	83	80	69	44	74	99	83	54	108
NEUROG2_4551	1	0	0	0	1	0	1	0	3	0	0	1	1	0	0	0	0	3	0	0	0	0	0	0	0	0	2	1	0	0	0	0	0	0	0	2	0	0	4	0	0	2	0	1	0	2	3	3	2
NFATC3_4560	51	59	48	83	57	86	59	79	50	47	64	76	32	26	38	30	43	64	39	77	41	111	124	124	134	225	133	185	183	158	127	88	132	121	129	156	173	114	135	76	156	146	132	69	96	158	134	109	177
NFATC4_4563	32	15	8	27	20	23	18	11	13	9	23	22	8	13	8	3	17	20	14	32	11	26	24	31	27	47	31	36	66	33	21	42	36	45	38	45	75	40	30	42	71	63	41	29	52	63	56	42	66
NFE2L2_4564	599	547	446	585	469	677	597	608	522	529	467	618	369	312	368	286	498	579	383	698	467	742	1188	738	717	1244	1097	1283	926	986	866	555	1018	1311	790	1091	1213	787	916	893	909	927	856	670	963	1056	934	889	1090
NFIL3_4565	23	26	12	30	11	24	35	24	9	41	19	18	20	4	20	12	28	17	7	24	9	40	38	50	36	61	57	56	56	38	43	34	46	77	42	59	54	34	44	46	63	65	36	29	54	59	73	53	59
NFKB1_4566	15	14	15	16	15	19	14	4	14	18	15	5	5	5	11	10	5	12	14	27	9	28	25	23	22	47	21	31	47	43	30	34	29	62	44	45	47	24	18	27	45	29	40	19	34	35	19	35	40
NFKB2_4567	5	1	0	1	2	2	1	1	1	5	2	1	0	0	3	0	1	0	0	4	1	3	5	2	6	12	1	3	2	5	1	5	3	11	4	6	4	3	5	0	3	4	3	5	3	2	6	2	5
NFKBIA_4568	4	2	0	2	2	0	0	2	1	1	0	0	2	3	0	0	0	5	0	3	3	0	1	0	0	2	0	0	4	1	1	7	3	0	5	5	3	7	1	3	1	0	0	0	4	5	7	3	3
NFKBIE_4571	3	9	2	5	7	17	18	8	4	6	9	10	4	1	5	2	3	3	5	15	4	10	14	11	12	24	7	9	31	17	26	19	39	21	28	30	30	30	25	26	29	31	13	20	27	14	19	20	29
NFRKB_4573	83	110	83	131	101	129	167	100	55	116	107	98	65	33	66	57	64	90	82	171	93	155	167	163	161	320	232	265	262	275	204	179	224	240	258	209	278	218	176	195	249	265	236	142	215	220	169	169	275
NFU1_4574	2	0	0	0	0	0	0	0	1	0	0	0	0	0	0	0	0	1	0	0	1	0	0	0	0	0	0	1	1	0	0	0	3	3	1	0	1	0	4	1	1	1	0	0	2	3	0	0	1
NGB_4579	0	1	1	0	0	1	0	0	0	1	0	1	0	1	0	0	0	0	1	0	0	1	0	0	0	0	0	0	1	1	3	1	0	7	7	4	0	4	2	0	1	6	1	0	0	0	6	1	2
NHP2_4585	120	72	47	104	84	105	89	41	34	60	71	36	33	19	49	54	42	32	60	122	30	92	111	72	81	157	105	84	244	189	185	107	209	219	232	224	247	54	199	178	167	183	177	149	171	193	225	199	254
NIF3L1_4586	0	0	0	0	0	0	0	0	0	0	0	0	0	0	0	0	0	1	0	0	0	0	0	0	0	0	0	0	0	0	0	0	0	0	0	0	0	0	0	0	0	0	0	0	0	0	0	0	0
NIPBL_4592	141	118	96	153	109	178	183	86	84	79	123	95	86	63	71	58	86	101	85	195	94	170	186	130	149	274	135	159	301	226	314	213	310	409	340	277	358	260	310	238	302	269	245	154	328	309	269	319	364
NIPSNAP1_4593	8	2	1	3	2	12	4	0	0	3	5	1	0	0	0	4	0	2	8	11	1	2	3	3	11	4	4	3	18	17	25	36	20	21	16	36	32	49	13	16	22	6	20	9	15	40	19	11	21
NISCH_4595	39	29	19	31	28	39	35	20	18	21	21	11	11	10	16	23	11	26	32	56	29	30	55	41	34	69	30	41	95	59	81	55	77	103	70	101	93	73	68	84	66	65	94	49	64	124	81	81	99
NISCH_4596	97	95	59	129	83	97	97	72	68	66	78	80	64	39	81	48	53	77	93	114	71	69	107	59	73	150	106	103	223	202	139	99	245	244	168	185	230	130	215	170	194	180	137	105	178	235	162	150	227
NISCH_4597	225	178	132	219	197	288	224	101	87	136	192	118	90	45	115	123	87	159	163	384	131	161	202	187	230	339	136	246	595	434	620	360	549	657	534	619	750	412	530	543	446	503	505	328	465	754	495	449	571
NIT1_4598	135	85	68	134	75	126	103	117	87	95	122	129	89	57	65	36	102	143	78	151	59	125	146	114	85	152	171	115	228	197	145	72	128	160	142	135	208	75	134	140	211	181	156	105	172	194	185	181	211
NKX2-2_4601	0	0	0	0	0	0	0	0	0	0	0	1	0	0	0	0	0	0	0	0	3	0	0	0	0	0	0	0	0	0	0	0	0	0	0	0	0	0	0	0	0	0	0	0	0	0	0	0	0
NKX2-4_4602	0	0	0	0	0	0	0	0	0	0	0	0	0	0	0	0	0	0	0	0	0	0	0	0	0	0	0	0	0	1	0	0	0	0	0	0	0	0	0	0	0	0	0	0	0	0	0	0	0
NKX6-2_4605	0	0	0	0	0	0	0	0	0	0	0	2	0	0	0	0	0	0	0	0	0	0	0	0	0	0	0	0	0	0	0	0	0	0	0	0	2	0	0	0	0	0	0	0	0	0	0	0	0
NME1_4611	976	840	527	917	813	1012	1006	563	554	667	767	503	372	346	527	428	540	609	556	1046	643	1063	1227	1003	1128	2144	986	1107	2057	1793	1795	1201	2071	2310	2061	2269	2558	1654	2099	1851	1686	1842	1724	1288	1970	2094	1989	1985	2349
NMT1_4614	11	17	5	26	19	20	27	14	10	11	27	10	7	16	4	12	18	12	11	26	15	11	17	13	19	35	16	15	29	35	43	34	31	53	35	26	89	41	32	21	41	28	48	22	24	52	46	26	54
NNT_4618	202	195	159	224	189	252	217	219	227	207	224	236	139	90	183	115	176	210	184	314	177	229	301	141	44	159	317	277	378	410	203	107	481	453	418	256	552	45	364	340	496	440	293	253	400	407	386	393	470
NOC3L_4620	72	76	46	72	64	67	95	105	66	67	48	85	43	40	21	30	49	93	53	95	66	90	123	91	64	145	130	159	160	183	94	78	131	166	134	150	180	79	100	122	172	156	97	94	131	152	136	119	202
NOL3_4625	27	27	29	34	32	48	38	37	26	41	32	22	19	13	22	16	23	31	22	35	25	37	43	44	26	71	46	58	64	83	46	28	76	86	57	61	59	47	49	70	51	51	44	38	34	61	56	45	68
NOLC1_4626	459	493	303	442	377	509	608	363	264	409	320	363	226	144	295	249	216	250	306	597	278	565	806	572	562	1163	781	918	884	834	704	472	845	958	846	829	960	540	817	780	857	822	749	458	871	915	823	660	1074
NOP2_4632	122	141	104	119	106	139	185	195	132	94	122	136	84	120	120	98	143	155	104	160	256	163	226	113	67	220	155	321	289	308	195	123	326	331	217	172	331	87	287	216	309	262	289	156	258	335	234	254	320
NOS1_4636	0	0	0	0	0	0	0	0	0	0	0	0	0	0	0	0	0	0	0	0	0	0	0	0	0	0	0	0	0	0	0	0	3	2	2	0	0	0	0	0	0	0	1	0	0	0	0	0	0
NOS2_4637	0	0	0	0	0	0	0	0	0	0	0	0	0	0	0	0	0	0	0	0	0	0	0	0	0	0	0	0	0	0	0	0	0	0	0	0	0	0	0	0	0	0	0	0	0	0	0	0	0
NOS3_4638	7	2	3	5	2	7	4	2	3	3	4	1	2	4	7	0	1	1	1	8	1	4	6	7	6	16	1	6	10	11	12	8	7	16	8	10	8	6	5	11	9	14	11	8	14	13	7	9	10
NOSIP_4639	74	85	41	95	51	77	90	64	49	71	66	74	48	61	58	41	61	105	58	96	68	98	119	72	78	161	81	91	191	182	147	112	199	250	168	188	201	135	185	173	175	139	128	109	169	209	196	157	266
NPC1_4646	122	105	104	105	97	137	136	89	37	114	70	86	52	37	72	52	65	67	68	167	76	148	130	176	155	229	228	156	270	221	182	140	256	281	198	212	269	212	216	211	199	245	198	136	224	298	245	195	248
NPDC1_4650	379	384	215	399	333	441	344	208	224	270	331	262	176	154	231	203	272	310	223	509	253	293	276	282	333	493	226	273	888	684	872	708	930	1075	882	845	1079	816	923	819	793	712	786	553	886	1124	779	748	1063
NPEPL1_4651	15	23	22	16	23	27	27	20	26	21	22	31	19	12	27	8	34	47	21	42	32	21	24	11	11	31	25	26	78	59	63	20	63	78	41	54	61	46	54	54	68	62	38	40	39	68	45	53	80
NPLOC4_4655	573	611	413	557	556	682	730	459	421	501	560	447	335	291	362	301	385	447	404	729	439	698	802	679	705	1423	791	1020	1234	1149	1055	816	1350	1531	1148	1350	1364	1099	1232	1099	1143	1047	1025	702	1261	1439	1164	1017	1248
NPRL2_4660	83	81	93	92	74	105	117	87	82	91	54	77	43	32	57	41	78	78	47	92	69	99	102	107	108	190	141	141	224	174	179	133	171	172	170	134	171	192	169	157	177	160	164	97	162	238	192	138	222
NPVF_4664	0	0	0	0	0	0	0	0	0	0	0	0	0	0	0	0	0	0	0	1	0	0	0	0	0	0	0	0	0	0	0	0	0	1	2	0	1	0	0	0	0	0	0	1	0	0	0	0	0
NQO1_4668	15	34	5	20	10	13	53	19	27	8	13	10	3	14	10	22	7	11	12	22	24	31	65	12	16	20	14	131	60	43	30	26	10	54	33	22	44	21	18	13	61	37	42	30	29	50	25	29	28
NQO2_4669	9	13	4	12	9	11	4	7	5	0	6	16	3	0	7	3	4	6	7	4	4	1	13	1	1	1	7	8	7	9	19	5	15	16	21	9	18	1	8	12	26	1	14	5	25	18	13	12	22
NR1H2_4670	49	46	29	49	33	80	38	18	22	59	38	24	23	18	33	27	36	44	25	84	14	45	46	66	53	107	47	40	98	98	79	46	99	149	100	94	123	90	107	91	104	98	73	62	113	139	97	102	124
NR1I2_4673	0	0	0	0	0	0	0	0	0	1	0	0	0	0	0	0	0	0	0	1	0	0	0	0	0	0	0	0	0	0	0	0	0	0	0	3	0	0	3	0	0	0	1	0	0	0	0	0	0
NR2F6_4684	7	9	10	14	13	13	9	6	4	10	6	6	1	1	3	7	5	6	7	28	6	6	11	12	16	15	8	1	22	23	38	26	45	51	42	32	46	19	53	25	18	27	29	29	57	37	47	38	37
NR3C1_4689	78	57	51	77	76	93	62	51	40	54	59	47	31	28	52	45	66	85	57	112	46	82	92	71	104	175	105	90	204	127	154	69	184	278	140	184	131	144	202	180	166	130	125	76	155	202	150	145	185
NRAS_4703	319	239	195	328	274	319	370	225	125	284	244	244	162	72	190	178	157	191	246	489	194	348	509	339	346	601	450	455	589	478	478	269	676	863	575	635	684	297	509	515	480	619	444	301	603	576	527	515	585
NRBF2_4704	52	48	26	49	48	65	64	36	13	57	39	29	26	4	26	20	17	14	21	85	14	59	80	71	59	94	55	63	119	117	99	54	163	124	95	135	151	92	123	91	75	91	68	72	90	115	100	100	120
NRCAM_4705	506	417	318	432	445	544	538	334	326	381	341	350	238	150	327	265	328	405	341	609	352	323	353	290	117	401	370	327	696	853	661	267	1137	1208	899	738	1051	162	986	976	791	845	482	507	1144	1154	767	909	1083
NRIP1_4719	431	309	196	304	284	407	329	191	167	183	295	169	139	179	148	217	180	280	205	403	193	349	324	262	290	567	249	325	774	619	716	484	880	875	937	893	1002	669	911	652	640	664	635	394	796	965	751	776	879
NRP1_4724	56	46	39	36	44	56	40	58	34	54	55	65	33	33	33	25	81	68	35	59	42	21	42	26	17	50	42	24	99	98	146	61	207	207	107	104	149	62	125	150	117	94	121	101	182	153	120	124	207
NSMF_4729	322	281	218	285	251	337	296	267	198	205	213	323	225	189	210	125	298	350	261	431	282	279	306	237	264	473	237	325	598	574	579	353	772	820	670	633	859	423	725	603	607	632	452	422	752	721	659	531	874
NSUN2_4730	141	112	85	120	139	180	187	93	119	115	120	86	53	46	74	64	72	119	74	158	105	146	197	159	198	334	131	211	327	286	309	193	253	383	288	293	350	312	244	264	269	214	271	226	304	324	231	252	339
NT5C_4733	10	10	9	15	20	15	19	21	10	13	18	23	6	2	14	6	19	13	11	23	12	11	12	18	24	51	21	36	38	28	34	17	43	46	46	45	43	25	31	45	48	34	23	25	58	41	41	34	51
NT5DC2_4737	5	2	0	5	2	3	3	0	2	5	0	0	0	0	2	0	0	2	1	3	1	4	2	0	3	4	1	0	8	0	0	6	5	0	3	7	3	11	3	0	4	3	4	0	4	8	2	4	12
NT5E_4738	0	0	0	0	0	0	0	0	0	0	0	1	0	0	0	0	0	0	0	0	0	0	0	0	0	0	0	0	0	0	0	0	0	0	0	0	1	0	0	0	1	0	0	0	0	0	0	0	0
NTN5_4740	2	7	2	5	3	7	2	1	2	3	1	0	1	0	1	2	1	5	2	5	1	11	2	3	4	11	6	6	9	9	9	4	4	5	6	6	10	8	4	4	8	6	4	3	5	7	3	6	8
NUCB2_4744	15	5	6	9	10	15	8	9	4	9	5	6	8	9	5	6	7	5	10	13	6	9	4	11	12	15	8	3	29	16	9	18	15	27	26	24	27	45	23	17	19	20	13	13	18	18	17	15	17
NUDCD3_4752	176	154	113	190	169	207	175	76	88	131	116	87	69	47	103	93	108	91	132	253	92	132	209	143	165	349	124	209	455	328	375	303	414	536	396	390	523	337	419	336	368	346	425	275	492	580	440	377	446
NUDT21_4757	529	369	257	396	400	552	452	388	394	325	460	380	279	256	284	228	439	567	328	616	370	366	432	346	415	724	392	375	1206	862	913	677	1289	1499	1079	1073	1368	756	1149	1116	785	780	671	639	1078	944	947	779	1051
NUDT5_4760	5	5	4	3	2	9	9	9	4	5	7	5	4	3	3	1	4	8	1	9	1	10	8	7	3	6	14	8	10	16	11	4	17	9	4	4	1	3	6	0	10	3	3	6	5	2	3	2	10
NUDT9_4763	231	235	185	274	175	280	275	225	204	178	181	215	162	109	140	136	157	186	175	254	193	300	331	254	181	452	340	399	431	439	336	233	429	502	450	370	545	176	412	435	449	371	409	271	386	477	432	393	553
NUP107_4770	37	25	29	28	45	40	40	13	10	22	29	28	10	7	10	14	15	14	27	46	14	41	28	38	74	120	29	69	119	72	89	82	69	73	90	92	117	136	127	72	60	80	95	42	67	63	90	71	84
NUP133_4773	219	195	135	219	165	261	225	159	143	149	218	125	136	110	120	82	176	178	139	232	140	156	188	198	214	320	161	187	423	392	403	290	484	603	478	388	573	378	457	380	439	407	356	254	452	508	444	437	503
NUP35_4776	79	94	51	105	95	113	106	70	95	76	82	64	68	64	52	50	75	126	54	129	50	91	109	61	27	111	99	100	199	184	165	56	222	249	209	171	276	27	205	205	194	190	188	165	283	219	181	202	253
NUP37_4777	3	4	0	3	0	3	5	0	2	1	4	1	0	0	0	3	0	0	2	0	0	3	4	3	3	8	0	0	3	2	4	7	8	1	3	4	4	5	2	2	3	2	2	3	0	1	5	8	2
NUP62_4779	1	2	2	1	1	5	6	6	1	1	0	7	2	4	1	0	1	0	1	5	1	4	0	4	3	1	1	5	5	1	0	2	0	6	7	1	0	0	0	1	5	3	0	3	4	12	1	1	6
NUP85_4781	47	43	12	27	24	43	33	24	19	19	28	22	10	11	20	15	21	24	24	46	17	27	24	37	31	65	51	51	56	42	49	34	60	53	60	59	76	48	53	36	69	49	66	38	43	73	68	70	65
NUP88_4782	171	144	116	160	135	123	164	78	71	130	91	88	38	24	73	68	63	79	114	181	46	223	256	312	191	469	308	310	393	302	282	166	287	328	279	314	323	110	304	258	275	309	296	161	261	286	274	283	288
NUP93_4783	5	6	1	1	3	6	1	1	2	1	1	0	2	0	0	4	2	0	2	2	0	7	2	3	4	16	2	0	16	9	15	12	15	16	13	25	29	28	14	1	14	12	17	5	5	14	21	15	19
NUS1_4786	96	96	61	121	101	138	118	205	155	65	113	202	149	47	80	48	116	156	105	166	115	94	156	79	62	108	154	104	154	156	100	42	214	227	164	109	179	27	127	121	215	137	93	97	171	174	141	144	135
NUSAP1_4789	55	57	44	67	67	53	66	49	36	63	31	69	45	20	14	20	23	27	36	34	18	165	181	207	274	464	227	220	160	131	112	89	69	106	119	160	147	143	70	58	161	133	164	88	60	90	141	105	152
OAT_4792	25	33	35	42	30	52	35	43	23	34	36	49	40	5	25	27	27	42	28	60	25	35	46	40	47	69	44	49	69	82	63	47	72	80	67	90	84	46	92	67	83	75	64	56	85	76	67	44	78
OCIAD1_4797	470	367	297	500	409	511	449	235	208	307	369	253	192	167	261	230	229	273	280	620	253	382	445	270	289	499	393	359	934	892	793	439	1147	1225	993	931	1378	304	985	872	850	919	684	544	1096	1182	984	928	1197
ODC1_4799	110	73	82	117	89	156	130	43	35	85	75	46	43	26	48	39	50	54	79	150	47	107	127	157	252	339	104	125	354	233	365	276	318	348	353	421	449	372	331	249	253	320	276	157	240	271	314	269	433
OGG1_4800	10	9	6	7	4	15	18	13	4	14	14	12	9	2	4	7	13	9	11	15	9	7	19	8	10	18	7	5	32	21	41	28	29	34	39	31	45	55	57	36	33	25	39	18	38	72	36	31	46
OLIG2_4807	225	241	198	219	216	258	240	268	207	171	210	275	163	108	134	86	193	275	187	234	156	204	219	231	168	391	365	260	417	425	253	202	432	334	382	327	489	152	345	347	426	378	310	264	386	461	455	431	453
OLIG3_4808	0	0	0	0	0	0	0	0	0	0	0	0	0	0	0	0	0	0	0	0	0	0	0	0	0	0	0	0	0	0	0	0	0	0	0	0	0	0	0	0	0	0	0	0	0	0	0	0	0
OMA1_4809	3	3	1	5	5	4	5	0	1	0	4	1	0	8	0	2	0	2	3	1	2	3	3	6	8	15	5	3	9	4	3	6	17	4	17	5	7	7	12	11	2	17	9	10	9	8	3	8	11
ONECUT1_4810	8	8	7	14	8	18	9	4	14	11	5	7	6	2	7	5	7	13	15	26	3	10	7	7	9	20	8	10	36	25	51	44	37	60	39	53	57	78	40	32	33	33	53	25	45	32	32	21	47
OPHN1_4811	0	4	2	2	3	0	4	1	0	5	0	0	0	0	1	3	0	4	1	7	1	1	2	5	3	1	9	2	5	9	6	1	7	20	1	4	9	3	3	2	4	6	0	4	11	2	5	2	4
OPN1SW_4812	0	0	0	0	1	0	0	0	1	0	0	0	0	0	0	0	0	0	0	1	0	0	0	0	0	0	0	0	1	0	0	0	0	0	0	0	0	0	0	0	0	1	0	0	0	0	0	0	0
OPRL1_4816	1	2	1	2	0	5	3	1	0	1	2	1	0	0	2	0	0	0	0	4	1	0	0	0	2	5	0	0	1	6	2	8	3	2	5	2	8	7	3	0	6	0	5	4	14	6	1	2	6
ORC1_4828	4	2	2	0	3	1	1	1	0	0	1	0	0	0	2	1	0	0	4	0	0	2	3	1	1	7	2	6	4	0	0	2	2	0	0	2	7	3	0	1	2	3	2	3	0	0	1	1	3
ORC4_4831	396	329	194	365	313	410	382	193	192	220	269	183	147	102	222	200	218	225	246	420	207	312	340	293	343	586	259	282	762	638	719	540	846	1307	735	803	975	585	878	707	578	640	583	520	833	964	714	694	992
ORC6_4832	19	16	16	21	16	21	22	7	14	13	9	29	7	2	6	7	16	13	20	29	13	30	32	36	26	54	41	43	64	48	34	24	20	31	57	45	70	7	27	41	40	41	29	43	31	50	46	41	37
ORM1_4833	0	0	0	0	0	0	0	0	1	0	0	0	0	0	0	0	0	2	0	0	0	0	1	0	0	0	0	0	0	0	0	2	0	0	0	1	1	0	0	0	0	0	0	0	0	0	0	0	0
ORM2_4836	0	0	0	0	0	2	0	0	0	0	0	0	0	0	0	0	0	0	0	0	0	0	0	0	0	1	0	1	0	0	0	0	0	0	0	0	0	0	0	0	0	0	0	0	0	0	0	0	0
ORMDL2_4840	98	59	36	81	70	73	97	36	44	56	68	47	29	35	37	48	49	43	45	108	39	79	79	55	104	138	89	74	167	122	147	113	139	239	170	181	202	138	169	155	110	121	180	84	154	181	169	164	182
OS9_4841	110	115	84	127	99	149	109	85	79	104	108	88	59	30	92	54	87	114	95	139	91	109	188	144	107	196	174	160	272	200	165	97	242	245	209	212	244	132	157	165	229	210	162	144	223	230	244	188	233
OSBPL10_4845	0	0	0	1	0	0	2	0	0	0	0	0	0	0	0	1	0	0	0	1	0	0	0	0	0	0	0	0	0	2	2	0	1	1	1	2	2	0	0	0	0	0	0	0	4	0	0	0	1
OSGIN1_4849	0	0	2	0	0	0	0	0	1	0	0	0	0	0	0	0	0	0	0	0	3	0	0	0	0	1	0	1	0	0	0	0	0	0	0	0	0	0	0	0	0	0	0	0	0	0	0	0	0
OST4_4852	672	740	493	758	620	814	886	653	465	651	620	582	404	268	435	407	437	529	443	878	471	834	1069	889	837	1526	1140	1141	1633	1437	1340	830	1475	1604	1380	1604	1628	1155	1342	1163	1404	1372	1162	819	1254	1608	1446	1325	1505
OTUB1_4856	403	237	176	320	273	389	344	173	132	243	278	177	112	80	158	162	175	162	221	469	159	317	346	366	471	702	322	361	859	663	876	611	794	1119	798	926	973	705	802	680	591	754	665	460	805	959	768	673	849
OTUD5_4859	23	14	9	10	15	23	14	13	2	6	19	4	5	0	3	6	14	5	8	19	5	24	11	5	23	25	15	14	47	29	46	55	51	56	65	50	63	41	48	43	41	40	44	34	46	64	53	35	61
OTUD6B_4862	193	234	129	243	185	234	265	227	131	178	196	241	113	85	145	120	142	203	168	251	189	296	349	283	252	478	382	374	449	374	326	150	388	453	394	416	498	185	352	294	442	401	326	212	412	367	372	386	396
OTX1_4865	6	8	8	14	6	8	15	12	6	9	13	6	4	4	3	3	4	0	5	3	4	15	9	10	9	25	9	15	12	3	11	3	7	10	13	7	6	1	9	8	12	9	10	9	9	9	10	3	12
OTX2_4868	576	555	495	651	520	666	615	470	313	459	461	507	332	173	333	233	366	424	388	716	293	686	759	753	606	1106	1063	836	957	1035	957	515	1104	1162	1059	1149	1339	684	1125	1028	857	1006	798	662	1258	1252	1090	1095	1321
OVGP1_4869	7	11	5	4	3	11	13	2	5	7	1	1	2	1	4	7	3	5	6	11	3	3	5	7	3	8	2	8	18	6	12	13	28	16	20	10	11	4	15	17	19	13	14	14	15	17	15	3	13
OXA1L_4873	12	7	6	11	6	8	13	1	1	5	9	3	2	1	10	9	2	8	6	21	3	7	15	11	14	16	7	8	56	34	20	36	33	42	28	34	53	35	30	19	38	19	22	16	43	58	35	25	32
OXCT1_4876	5	5	3	4	3	4	2	4	11	8	0	7	7	3	3	2	2	8	1	3	0	11	0	4	1	3	9	3	9	8	16	9	5	32	8	9	11	2	5	7	9	9	8	5	10	6	6	10	17
OXR1_4879	125	87	56	110	93	158	122	69	54	78	83	67	64	40	64	63	98	94	75	182	62	86	94	93	116	162	103	81	280	241	219	156	324	420	288	274	352	165	283	240	257	267	229	141	233	324	230	238	271
OXSR1_4880	29	26	16	21	34	33	20	16	7	24	13	14	11	9	18	18	13	3	17	49	11	28	27	52	45	80	44	44	85	65	56	49	67	79	46	65	62	120	66	67	41	49	55	46	30	80	81	59	82
P2RX2_4883	0	3	0	1	1	1	0	0	2	0	3	3	0	0	0	0	0	2	0	0	0	0	0	0	1	10	0	0	5	1	6	0	5	0	1	3	3	3	0	2	0	0	4	4	6	2	0	2	5
P2RX4_4884	0	0	0	1	1	0	2	0	0	0	0	0	1	0	0	0	0	2	1	0	0	0	1	0	0	1	0	0	2	0	3	4	1	0	2	9	3	1	3	1	5	0	0	0	0	0	0	0	0
P2RY14_4885	0	0	0	0	0	0	0	0	0	0	0	0	0	0	0	0	0	0	0	0	0	0	0	0	0	0	0	0	0	0	0	0	0	0	0	0	0	0	2	0	0	0	1	0	0	0	0	0	0
P2RY4_4886	0	0	0	0	1	0	0	0	0	1	0	0	0	0	0	0	0	0	1	0	0	0	0	0	0	0	0	0	0	0	0	0	0	0	0	1	0	0	0	0	0	0	0	0	0	0	0	0	0
P4HA2_4889	21	20	23	41	32	38	35	18	33	32	24	21	24	15	46	34	41	53	35	50	43	16	35	10	5	19	20	48	71	67	52	25	141	116	49	54	87	29	124	74	52	41	45	33	124	131	68	60	85
P4HB_4890	1	1	1	0	0	0	0	0	0	4	0	0	0	1	0	0	2	0	0	3	1	1	0	0	1	2	0	0	5	1	0	0	0	0	0	2	2	0	4	0	5	1	0	0	0	0	1	0	1
P4HTM_4891	15	22	14	18	20	25	29	16	17	18	10	13	14	6	8	6	20	9	7	33	25	12	30	11	10	12	20	10	30	39	27	20	24	30	32	31	19	14	25	24	30	28	16	17	28	30	26	32	41
PA2G4_4894	501	381	270	469	412	512	534	455	385	312	419	415	277	252	293	194	355	380	288	525	370	556	631	493	481	941	603	635	913	820	712	456	901	958	919	917	1144	605	887	645	869	886	700	573	928	866	849	840	1038
PACSIN3_4896	0	0	0	0	0	0	0	0	0	0	0	0	0	0	0	0	0	0	0	0	0	0	0	0	0	1	0	7	0	0	0	0	0	0	0	0	2	2	0	0	0	0	0	2	0	0	0	0	0
PAFAH1B1_4903	637	636	430	618	539	791	714	383	372	527	532	388	313	231	411	320	388	525	455	862	485	486	669	535	480	930	518	825	1486	1235	1253	988	1531	1875	1300	1295	1841	1286	1646	1232	1295	1214	1282	852	1429	1750	1312	1302	1677
PAFAH1B3_4904	35	40	29	42	36	53	48	60	40	34	34	39	27	29	37	31	46	49	40	71	32	38	34	50	31	34	51	37	129	93	60	56	97	96	85	73	145	55	84	72	101	99	85	59	96	109	104	82	93
PAIP1_4909	53	44	32	32	39	70	34	22	10	36	35	25	22	5	37	32	22	30	35	95	14	16	30	32	43	68	32	44	135	97	117	52	144	180	148	156	155	18	171	154	69	134	81	90	91	153	172	112	128
PAK1_4912	41	25	11	37	14	61	24	14	22	7	24	11	8	21	22	18	32	24	22	38	26	8	6	9	16	39	8	18	62	70	106	80	88	129	120	75	147	106	121	72	80	84	75	49	90	122	67	73	168
PAK4_4916	0	0	1	2	2	0	0	0	1	0	1	0	1	0	0	0	0	0	0	0	0	4	1	0	2	1	0	0	5	1	3	3	4	3	3	1	4	3	7	4	3	6	2	2	5	5	2	2	7
PAK6_4917	4	3	3	6	4	6	2	3	13	4	2	2	2	3	1	11	1	0	1	6	1	0	0	4	0	3	3	4	7	5	4	6	10	5	8	16	17	12	17	10	9	10	8	5	11	15	8	0	7
PAM16_4921	95	97	45	58	80	114	103	60	54	69	91	54	43	31	54	29	62	74	59	105	62	64	88	58	49	119	76	93	167	103	157	86	179	167	190	165	191	89	205	120	176	146	124	124	147	148	166	149	215
PANK1_4924	24	21	10	21	21	25	30	10	6	25	13	18	10	12	8	12	7	12	14	32	7	22	24	24	37	46	11	14	47	62	93	57	83	94	61	80	132	95	73	45	59	61	44	46	87	87	56	54	75
TENT4A_4925	14	10	8	11	9	12	8	8	15	8	7	9	1	2	6	11	4	5	6	29	5	16	9	17	22	26	7	6	34	17	22	12	50	19	35	23	35	25	17	32	40	23	25	15	17	17	21	21	34
PAQR6_4926	0	0	0	0	0	1	0	0	0	2	0	0	1	0	0	0	0	0	0	0	0	1	1	0	0	0	0	2	1	0	1	0	0	4	1	0	3	0	0	3	0	0	0	0	0	0	0	3	0
PARP1_4934	853	659	469	817	670	910	810	532	530	540	602	578	376	344	399	326	554	586	506	1014	480	895	1036	787	825	1471	797	847	1707	1475	1462	964	1865	2110	1819	1812	2031	1060	1681	1406	1593	1493	1317	890	1796	1647	1462	1496	2056
PARP2_4940	16	7	13	12	9	14	13	3	1	6	7	6	1	0	7	8	3	8	6	16	6	5	7	20	18	13	14	11	47	14	27	59	38	53	35	34	44	37	45	38	23	37	42	17	23	70	34	24	23
PAX5_4943	0	0	0	0	0	0	0	2	0	0	2	0	0	0	0	0	0	0	0	1	1	2	6	2	3	4	1	2	2	1	2	0	3	5	5	0	10	3	1	0	2	0	2	1	2	0	0	1	2
PAX6_4946	3	3	1	4	1	4	5	2	0	4	3	3	2	2	2	0	3	3	4	2	2	9	8	2	3	8	3	2	11	2	8	9	10	7	5	14	9	8	2	7	18	8	3	4	8	7	16	8	8
PAXIP1_4950	3	6	0	4	6	3	7	0	2	1	6	3	2	2	1	4	4	2	8	1	5	7	12	2	8	8	5	6	21	9	11	15	23	14	12	8	16	5	16	7	14	14	25	13	13	21	10	13	16
PBX1_4952	109	86	91	98	74	109	112	73	69	103	66	63	46	36	75	40	55	44	86	151	44	75	99	113	117	219	136	98	255	208	223	131	237	288	260	234	264	167	240	228	189	202	165	122	218	189	209	210	291
PCBD1_4953	0	0	0	0	0	0	1	0	0	0	0	0	1	0	0	0	0	0	0	0	0	0	0	0	0	1	0	0	0	0	1	1	1	0	1	0	0	0	2	1	0	0	2	0	0	1	0	1	0
PCBP2_4957	259	224	172	254	198	295	233	113	116	190	174	108	110	76	123	154	101	160	170	377	119	258	229	305	609	769	167	277	797	568	783	684	693	748	739	792	913	1514	702	555	581	552	469	361	662	658	687	596	795
PCDHA2_4960	8	16	5	8	7	13	9	8	4	5	11	9	2	2	11	5	13	9	4	20	3	8	12	9	2	20	10	1	33	14	25	6	32	34	26	31	25	8	44	27	44	18	17	22	31	41	29	19	28
PCDHA9_4965	6	1	3	5	4	2	2	1	2	8	11	3	3	0	4	0	3	2	2	5	1	0	3	7	2	1	6	4	1	8	3	1	0	4	1	2	10	6	9	8	4	1	2	4	3	2	8	6	0
PCDHAC2_4966	2	2	3	5	2	0	3	0	0	2	3	2	0	0	2	0	0	2	3	1	2	0	2	3	0	2	3	1	3	4	5	0	3	9	0	1	0	0	5	18	4	2	1	1	4	0	2	8	10
PCDHGA1_4967	5	7	2	6	5	3	14	3	10	8	7	5	3	12	7	1	3	11	3	9	4	4	8	9	2	9	7	3	17	7	17	7	16	16	21	11	47	12	14	12	11	19	19	15	17	14	19	17	23
PCDHGC3_4969	0	0	0	0	0	0	0	0	0	0	0	0	0	0	0	0	0	0	0	0	0	0	0	0	0	1	0	0	2	0	0	0	0	0	0	0	0	4	0	0	0	0	0	1	0	0	0	0	0
PCDHGC4_4970	3	2	2	0	2	0	4	1	2	0	0	0	1	3	1	2	1	2	1	3	4	0	2	2	0	0	4	0	8	6	2	9	4	6	3	4	5	2	2	0	10	3	4	6	7	8	2	1	2
PCDHGC4_4971	650	491	373	601	499	665	535	426	398	445	400	457	317	218	380	296	424	491	417	843	414	492	564	454	391	715	525	504	1399	1121	1040	632	1527	1394	1315	1238	1509	714	1173	1053	1181	1206	1001	790	1414	1345	1228	1123	1335
PCF11_4975	518	535	430	571	582	687	754	521	435	502	519	546	314	255	373	326	399	547	421	799	477	770	1126	722	623	1343	889	1294	1090	1141	1099	518	1280	1457	1038	1006	1279	702	1108	1032	1088	1109	871	642	1221	1278	1056	1098	1439
PCMT1_4984	271	238	148	251	183	309	256	113	118	163	189	128	117	102	137	135	198	237	169	384	131	205	154	178	267	404	124	157	734	496	740	524	920	988	791	787	939	729	846	758	477	588	555	365	839	922	710	634	896
PCNA_4987	26	13	9	20	31	41	22	10	14	10	19	15	17	15	20	5	8	16	13	35	5	15	30	18	7	25	24	22	36	36	26	16	57	68	68	48	78	14	44	44	57	64	44	33	65	64	53	54	51
PCSK6_4995	20	8	14	14	13	15	10	18	24	9	19	13	14	6	8	13	11	12	13	35	2	14	32	13	8	35	15	27	32	20	36	20	44	37	46	39	34	33	37	32	29	23	44	19	32	49	31	36	32
PDCD6IP_5007	427	312	244	362	308	443	394	215	219	248	314	218	168	180	215	214	254	255	301	486	223	312	381	287	281	513	279	340	757	659	707	456	970	1066	859	870	1071	423	855	808	644	712	651	445	898	998	754	716	975
PDE2A_5010	118	74	54	96	87	86	82	34	26	47	73	51	23	26	53	40	31	57	59	117	43	118	102	98	114	213	34	90	321	231	227	150	255	229	267	300	322	222	254	162	219	230	229	144	167	287	232	192	303
PDE6H_5019	2	0	0	0	0	0	0	0	1	0	0	0	0	0	0	0	0	0	0	0	0	0	0	0	0	1	0	0	0	0	0	0	0	0	2	0	0	0	0	0	0	0	0	1	0	0	0	0	0
PDGFB_5026	12	11	1	22	27	23	18	7	9	11	10	16	9	8	3	0	12	8	13	5	4	10	30	26	45	55	28	40	52	41	21	29	30	38	57	39	56	23	14	20	51	34	44	20	12	27	36	33	50
PDHX_5033	53	60	24	31	35	64	52	8	15	32	36	14	9	10	19	23	22	34	39	83	14	28	24	40	60	80	17	39	133	115	142	125	131	186	173	154	227	189	169	143	81	160	133	67	120	142	126	137	212
PDIA4_5036	1	0	1	1	1	0	0	0	0	0	1	0	0	0	0	1	0	0	0	1	0	1	0	1	0	1	1	0	8	3	4	2	6	0	4	1	12	8	1	0	3	0	1	1	7	6	1	3	9
PDIA5_5037	2	4	1	14	9	4	2	4	4	4	7	9	1	0	5	0	1	3	3	4	0	5	4	8	7	4	3	8	4	12	4	6	7	14	10	6	4	5	3	10	8	4	9	0	3	7	9	3	9
PDIA6_5040	304	293	239	262	286	305	282	179	153	247	217	224	134	93	168	137	148	172	165	306	137	448	477	562	594	1018	495	515	813	708	632	455	618	756	609	679	770	682	537	520	640	643	655	462	621	624	598	628	826
PDLIM1_5041	0	0	1	0	0	0	0	0	0	0	0	0	0	0	1	0	1	0	0	0	0	4	0	0	0	0	0	2	0	1	0	0	0	0	0	1	2	1	0	0	0	1	0	0	0	0	1	1	3
PDS5A_5046	1028	940	741	1099	913	1166	1061	791	672	927	898	800	491	458	610	505	731	904	713	1348	629	1146	1252	1370	1391	2556	1414	1600	2231	2106	2240	1277	2386	2797	2131	2280	2633	1949	2111	2005	2005	2085	1833	1223	2326	2571	2088	2003	2676
PDZD11_5049	10	8	9	7	9	8	17	9	3	13	14	12	3	4	10	5	1	16	11	20	3	12	19	27	7	42	25	20	40	33	18	16	29	45	39	29	21	26	17	26	25	32	39	19	30	26	57	21	28
PECAM1_5057	0	0	0	0	0	0	0	0	0	0	0	0	0	0	0	0	0	0	0	0	3	0	0	0	1	0	3	0	0	0	0	0	0	0	0	0	0	0	0	0	0	0	0	0	0	0	0	0	0
PEX11A_5068	0	0	0	0	0	0	0	0	0	0	0	0	0	0	0	0	0	0	0	0	0	0	0	0	0	0	0	0	0	0	0	0	0	0	0	0	0	0	0	0	0	0	0	0	0	0	0	0	0
PEX11B_5069	29	27	22	24	24	28	32	25	17	29	18	12	8	14	13	15	12	29	19	48	25	16	35	24	39	82	32	26	58	50	74	59	67	97	70	80	95	84	90	55	61	64	69	30	51	84	81	78	73
PFDN2_5078	59	46	28	46	48	52	63	33	25	38	45	27	23	20	22	23	35	32	30	79	24	53	53	41	36	75	50	48	117	75	83	60	120	121	116	113	159	59	147	107	99	99	59	75	96	119	96	105	129
PFKL_5083	13	10	4	8	7	7	16	6	5	10	9	8	2	1	11	10	3	6	8	24	10	17	11	15	17	26	10	9	61	17	41	29	36	32	36	33	40	27	24	33	37	27	32	21	30	27	45	29	40
PGAM1_5090	97	111	62	104	59	108	120	47	61	61	78	46	35	30	66	48	65	52	71	104	67	83	93	72	100	175	89	86	238	170	210	184	232	267	266	242	320	226	257	210	204	199	186	141	194	325	241	183	259
PGF_5091	285	249	183	348	228	275	276	325	259	250	274	412	206	147	196	123	273	338	191	301	201	324	585	312	360	680	492	614	885	780	481	319	821	991	633	638	665	305	567	495	774	708	462	415	813	691	571	571	589
PGM1_5095	9	5	1	7	6	12	5	12	5	9	5	5	9	6	2	3	3	12	7	15	6	16	9	5	17	18	13	3	26	18	23	8	20	0	13	28	13	25	16	15	14	30	11	6	16	7	25	10	18
PGM3_5099	137	109	90	143	130	153	153	85	74	132	109	86	65	29	73	64	80	82	84	159	69	127	136	205	198	385	142	141	414	265	383	208	314	410	348	322	363	332	338	273	309	351	334	213	271	371	302	306	420
PGR_5102	0	0	0	0	0	0	0	1	1	0	0	0	0	0	0	0	0	0	0	0	0	0	0	0	0	0	0	0	0	0	0	0	1	0	0	0	0	0	0	0	0	0	0	0	0	0	0	0	0
PGRMC1_5105	97	76	32	69	79	82	53	41	36	45	76	27	29	33	35	47	52	61	43	92	43	60	38	34	40	82	28	29	186	142	233	177	246	259	264	245	343	208	223	227	162	158	160	121	239	263	193	189	273
JADE2_5110	0	0	0	0	0	0	0	0	0	0	0	0	0	0	0	0	0	0	0	0	0	0	0	0	0	0	0	0	0	0	0	0	0	3	0	0	0	0	1	0	0	0	0	0	0	0	0	0	0
PHF20_5111	26	21	5	14	14	14	13	4	11	11	12	1	6	6	6	9	11	9	25	38	6	6	19	10	9	24	1	8	47	29	39	21	86	53	48	61	65	29	48	56	35	39	60	35	59	56	49	37	57
PHGDH_5113	73	52	19	62	47	111	60	16	24	53	61	26	14	17	42	38	34	58	44	119	36	60	71	33	63	98	31	68	153	135	120	131	170	245	107	119	165	47	94	87	128	110	144	100	167	246	89	85	110
PHLDA2_5123	0	0	0	0	0	0	0	0	0	0	2	0	0	0	0	0	0	0	0	0	0	1	0	0	0	0	0	1	0	0	0	0	0	0	0	0	0	0	0	0	0	0	0	0	0	0	0	0	0
PHLDA3_5124	0	1	0	2	0	1	2	3	0	0	0	0	3	3	3	0	0	1	1	2	0	0	2	0	1	1	2	0	2	4	0	0	0	2	0	2	0	0	4	3	1	0	1	0	3	2	0	4	2
PHOSPHO1_5125	0	0	0	1	0	0	2	0	0	0	0	0	0	0	0	0	0	0	0	0	0	0	0	0	0	0	0	0	0	0	3	0	0	0	0	0	2	0	0	0	1	0	0	0	0	2	0	0	0
PHOX2A_5126	0	0	0	0	0	0	0	0	0	0	0	0	0	0	0	0	0	0	0	0	0	0	1	0	0	0	0	0	1	0	0	0	0	0	0	0	0	0	0	0	0	0	0	0	3	0	0	0	0
PI4KA_5128	440	525	344	427	370	518	518	373	355	340	403	401	228	181	295	232	301	369	304	656	338	480	545	520	417	793	608	650	1022	857	715	452	945	1040	827	882	880	594	916	880	941	879	748	514	886	1086	830	796	1016
PIAS1_5130	141	146	88	183	133	200	205	106	106	142	114	126	77	45	106	87	86	110	120	187	96	145	185	153	131	281	201	214	374	268	269	193	403	450	293	375	352	192	374	347	287	298	284	197	340	406	326	287	327
PIGB_5133	7	2	2	3	3	7	4	3	1	0	2	0	0	1	1	0	1	2	6	4	0	1	3	3	8	4	5	0	4	18	4	1	11	17	7	10	8	1	10	14	3	6	6	2	22	8	9	14	2
PIGC_5134	106	86	80	117	71	120	108	69	60	85	75	104	51	35	48	50	40	58	62	142	48	81	97	98	114	177	120	103	175	164	134	89	187	253	181	174	264	111	183	176	150	199	117	135	223	189	204	232	210
PIH1D1_5136	17	24	6	14	10	21	19	7	8	8	6	9	6	10	6	10	8	10	15	25	14	18	21	6	22	14	23	8	45	26	32	20	42	32	33	43	56	23	39	27	13	30	28	29	35	31	26	52	55
PIK3C2A_5139	477	414	295	451	368	469	464	242	221	374	325	253	186	97	266	287	214	284	327	591	234	515	608	566	675	1216	555	674	1036	925	881	732	1157	1406	916	1022	1066	937	1041	816	793	1022	809	570	924	1073	932	836	1134
PIK3C2B_5140	16	11	13	16	13	24	23	6	11	19	19	9	10	2	6	19	13	15	14	37	10	13	19	8	10	25	16	18	58	36	54	21	46	57	46	62	58	28	40	42	49	38	45	33	27	43	58	34	56
PIK3C3_5143	199	161	149	204	180	258	212	182	149	150	203	205	134	83	132	104	193	215	157	259	217	184	291	109	36	82	216	251	370	394	203	57	485	466	365	263	476	17	355	383	506	394	273	190	464	444	379	397	446
PIK3CA_5146	28	24	12	17	28	22	23	11	11	28	11	5	2	10	18	9	11	11	21	31	9	22	22	21	38	31	24	34	45	43	71	52	72	87	65	59	101	58	63	64	40	43	41	42	55	39	71	73	95
PIK3R3_5150	23	13	13	20	11	11	15	11	10	14	7	5	8	8	9	16	12	10	17	31	7	9	14	23	24	43	22	16	50	35	55	37	36	56	34	38	65	86	36	53	27	31	54	17	22	82	50	45	41
PIN1_5152	342	286	196	303	243	374	312	307	252	233	300	233	203	193	152	138	264	297	199	334	266	337	384	334	286	487	316	309	671	511	534	365	680	751	703	600	825	417	693	527	625	573	429	390	703	648	713	636	601
PIP4K2B_5156	23	38	18	29	29	41	42	40	33	28	33	35	18	14	12	5	40	49	28	41	27	22	29	30	19	54	28	41	95	64	67	45	109	60	60	73	81	58	63	68	68	50	83	39	89	85	74	44	96
PITPNA_5157	65	42	34	53	63	63	67	54	35	55	44	55	31	13	36	21	45	45	34	79	42	73	70	91	47	103	98	65	85	54	86	25	97	86	83	103	73	68	99	72	78	94	29	40	109	59	78	77	101
PIWIL2_5158	1	0	2	0	0	1	0	1	1	2	0	1	0	1	0	4	1	3	0	1	0	1	3	3	2	0	0	8	3	9	3	0	0	0	2	7	3	6	3	0	6	7	5	0	1	1	3	0	7
PKMYT1_5163	0	2	1	3	2	0	6	4	0	0	0	0	0	2	0	0	0	0	0	1	0	4	5	0	3	8	1	3	7	0	1	0	8	4	1	1	5	2	2	1	1	4	3	1	1	0	0	1	6
PLA2G15_5170	0	2	0	1	0	0	1	1	0	0	0	0	0	1	1	1	0	0	1	3	0	0	0	0	1	0	2	1	4	5	3	1	0	4	2	3	1	3	0	0	1	1	2	0	1	2	2	1	1
PLA2G2F_5171	0	0	0	0	1	0	0	0	0	0	0	0	0	0	0	0	0	0	0	0	0	0	0	0	0	0	0	0	0	0	0	0	0	0	0	0	0	0	0	0	0	0	0	0	0	0	0	0	0
PLA2G4A_5172	0	0	1	0	0	0	0	0	0	0	0	0	0	0	0	0	0	0	0	0	0	0	0	0	0	0	0	2	0	0	0	0	0	3	0	0	0	0	1	0	0	0	0	0	0	0	2	0	0
PLAC1_5174	0	0	0	1	0	2	0	0	0	0	0	0	3	0	0	0	0	0	0	0	0	0	0	0	0	0	0	1	2	0	1	0	6	2	0	0	2	0	1	0	0	1	0	2	0	1	0	0	5
PLAU_5178	2	0	0	0	0	0	0	0	0	0	0	0	0	0	1	0	1	1	0	0	0	0	0	0	0	0	0	0	1	0	0	0	0	0	0	0	0	0	0	0	0	0	0	1	0	0	0	0	0
PLAUR_5179	0	3	1	1	5	2	5	1	1	0	2	1	1	4	0	1	1	0	4	1	0	5	8	7	2	11	2	3	9	4	5	5	9	0	5	3	13	3	3	2	4	8	2	1	2	3	5	8	6
PLCB2_5180	7	7	2	1	4	6	9	0	0	1	6	0	2	0	3	2	5	1	9	14	0	1	3	10	7	6	3	3	19	15	9	22	12	18	5	9	17	13	16	6	16	7	10	8	4	19	6	6	23
PLCB3_5183	11	14	9	19	14	14	20	3	2	7	24	2	7	8	8	12	10	1	14	15	9	13	22	21	14	44	10	4	44	17	37	46	49	72	39	46	48	31	81	35	31	32	47	20	43	44	38	40	73
PLCG1_5184	38	30	24	50	17	27	31	27	23	23	27	18	13	7	26	23	25	31	17	53	36	39	38	26	35	92	36	40	117	79	75	74	91	98	113	126	119	76	91	107	92	75	98	40	75	97	97	62	126
PLD2_5187	50	23	20	61	36	49	58	28	25	40	38	25	17	19	25	18	16	38	25	71	31	63	56	58	60	101	60	66	125	93	95	88	118	92	121	129	137	99	109	83	113	98	83	83	141	159	102	124	141
PLEKHA4_5189	0	0	1	0	1	0	0	0	0	0	1	0	0	0	0	0	0	0	0	0	3	2	2	0	2	3	1	6	5	2	1	0	2	3	1	2	2	0	0	1	0	3	4	0	1	0	0	0	0
PLEKHJ1_5191	89	76	48	86	58	64	103	64	64	58	85	82	52	36	61	38	61	53	44	101	59	71	87	61	49	123	77	71	156	149	151	78	181	168	193	144	219	77	193	173	157	141	122	107	221	137	168	148	196
PLGLB2_5196	1	2	0	4	1	1	4	1	4	0	3	2	3	3	0	0	2	1	3	5	3	4	5	4	3	9	1	6	7	7	5	7	9	13	2	8	9	3	13	7	12	3	9	5	12	6	8	3	9
PLIN1_5199	0	0	0	0	0	0	1	0	0	0	0	0	0	0	0	0	0	0	0	2	0	0	0	0	0	0	0	2	1	0	0	0	0	0	0	0	0	0	0	0	0	0	0	0	0	0	0	0	0
PLK1_5203	7	5	1	5	11	6	10	4	1	3	2	3	1	4	4	0	0	6	1	4	1	8	8	6	14	9	0	8	15	10	6	13	12	12	23	23	11	26	4	11	7	10	14	4	11	10	12	8	19
PLOD3_5204	4	9	1	5	3	7	6	4	0	1	6	5	0	2	5	2	1	0	6	12	5	0	8	7	9	1	8	5	11	14	11	8	15	19	13	10	12	9	7	17	7	11	5	7	12	15	3	18	7
PLP1_5207	1	0	1	0	0	0	1	14	0	0	0	21	0	6	0	0	0	0	0	0	0	0	0	0	0	0	2	1	1	0	0	1	1	0	3	5	2	0	1	0	0	1	0	0	2	2	0	0	2
PLP2_5208	7	8	4	14	9	5	15	6	0	10	3	5	6	1	7	9	3	9	8	19	6	14	15	8	15	34	10	10	26	14	22	19	28	22	24	34	26	29	24	13	35	19	23	17	18	24	25	22	26
PLS1_5211	57	49	40	55	54	71	64	66	47	39	58	75	36	34	29	22	23	36	20	56	29	98	123	81	70	140	121	131	97	96	79	49	96	104	99	108	132	66	60	59	95	128	90	51	99	111	82	81	110
PLSCR1_5214	23	23	17	21	23	32	25	25	17	10	24	28	16	8	6	11	18	26	26	20	20	33	46	31	19	23	23	32	38	35	41	1	73	68	39	36	61	5	37	35	53	44	51	30	57	41	28	52	59
PLSCR3_5215	27	38	18	36	39	24	42	24	22	15	36	39	25	23	22	10	30	23	21	32	33	23	35	26	18	51	32	42	53	51	46	24	64	123	103	55	84	33	77	67	48	73	71	26	54	79	63	63	97
PMAIP1_5221	0	0	0	0	0	0	0	0	0	0	0	0	0	0	0	0	0	0	1	0	0	0	1	0	0	0	0	1	0	1	0	0	0	0	0	0	0	0	0	0	0	0	0	0	0	0	1	0	0
PMM2_5224	8	8	5	5	8	11	11	3	6	1	5	3	4	0	4	1	1	5	5	8	8	9	19	5	6	7	10	13	8	19	12	2	3	11	9	7	5	2	8	14	22	13	17	8	12	13	23	11	10
PMS2_5227	148	101	84	113	95	130	139	66	73	127	115	105	74	41	90	67	88	125	103	192	91	143	114	120	143	233	133	150	292	269	283	183	379	390	257	299	382	215	382	267	260	284	235	185	323	268	243	275	311
PNKP_5229	59	65	57	65	67	73	87	71	39	75	65	45	44	33	53	27	53	45	58	112	50	103	112	121	101	214	128	143	160	164	173	104	127	142	146	136	176	127	161	129	140	145	126	77	146	175	133	134	191
PNN_5230	1029	1064	847	1304	1074	1287	1359	1060	767	1065	965	1140	682	332	677	556	644	841	772	1530	637	1429	1868	1543	1033	2260	2358	2165	2182	2086	1599	857	2384	2648	1851	2121	2160	876	2220	1973	2016	2161	1641	1110	2212	2151	1978	1996	2395
PNPLA8_5232	24	18	10	7	19	17	19	2	9	5	19	5	5	3	9	8	6	9	12	33	9	13	22	9	25	25	8	24	43	29	33	32	32	60	36	29	38	48	39	38	26	29	20	25	19	44	41	24	42
POGZ_5241	134	101	76	117	94	157	105	47	53	56	74	47	45	33	70	57	58	70	57	140	45	99	93	111	119	237	107	124	285	246	278	201	307	308	283	327	356	264	257	258	242	267	246	149	297	269	257	253	340
POLB_5242	78	87	49	71	47	98	99	37	36	19	67	33	38	22	38	33	26	38	51	83	51	60	86	42	83	102	53	84	150	133	128	147	150	160	155	124	206	166	122	140	130	155	170	109	132	203	144	119	162
POLD4_5245	1	0	0	0	0	0	0	0	0	0	0	0	0	0	0	0	0	0	0	0	0	0	0	1	0	0	0	0	1	0	2	0	0	0	2	1	0	0	0	0	0	0	0	0	0	0	0	1	0
POLDIP2_5246	17	13	5	13	16	14	13	10	6	18	9	5	0	4	8	2	4	2	7	14	11	8	14	14	27	60	25	11	43	36	39	34	36	45	44	45	68	44	38	34	28	32	38	11	32	40	46	37	44
POLG2_5253	22	16	11	22	20	27	30	18	6	13	26	15	8	8	9	10	9	6	10	27	6	24	26	20	25	63	16	37	58	53	71	44	46	58	46	56	53	52	49	39	48	47	32	34	37	39	51	45	55
POLR1C_5255	8	7	7	8	2	7	9	6	4	8	5	6	1	1	3	6	0	5	6	11	5	5	9	9	8	16	7	14	26	18	20	22	18	28	19	14	16	9	21	5	17	22	28	10	19	23	16	21	27
POLR2E_5259	11	22	5	19	10	25	22	6	11	6	13	21	11	3	13	19	11	11	20	36	20	9	17	7	18	19	10	21	49	13	38	26	28	51	34	39	35	18	49	34	30	26	26	11	31	46	34	28	39
POLR2I_5260	108	92	55	102	89	156	104	54	45	62	96	46	54	64	46	52	83	109	55	181	64	95	83	49	92	131	60	47	275	203	324	189	398	471	314	340	415	210	269	264	208	188	190	169	298	338	259	295	334
POLR2K_5263	1141	957	736	1121	952	1237	1244	1364	1061	919	906	1206	839	547	652	554	941	1110	744	1259	897	1282	1697	1221	1238	2259	1638	1469	1978	1819	1722	1073	1999	2313	1840	1969	2262	1527	1832	1617	1734	1771	1422	1194	1955	2202	1720	1853	2265
POMZP3_5273	0	0	0	0	0	4	2	0	2	1	0	1	0	2	2	1	0	0	1	1	0	2	0	0	2	0	0	2	3	5	6	4	12	0	1	1	3	10	1	3	4	0	0	0	1	0	9	0	4
PON2_5277	18	14	7	28	14	23	20	15	6	17	17	4	8	8	8	10	6	8	13	11	9	12	13	7	14	18	9	6	59	38	66	41	78	64	62	66	104	34	53	57	33	39	34	29	56	51	62	69	61
POP1_5278	0	0	0	0	0	0	0	0	0	0	0	0	0	0	1	0	0	0	0	2	0	0	0	0	0	1	0	0	1	0	0	0	0	0	1	0	3	0	0	3	1	0	0	0	0	0	0	0	0
POP4_5281	13	8	11	19	18	24	10	13	12	13	6	17	13	5	12	3	16	19	12	21	7	6	9	13	17	24	6	9	48	24	26	22	57	41	33	19	61	21	31	39	34	43	25	22	33	20	37	28	41
POP5_5282	70	52	42	59	56	69	50	55	24	73	55	61	32	25	30	27	27	49	47	104	17	60	49	67	38	128	87	64	134	108	114	53	100	145	129	111	127	34	133	111	153	124	115	72	89	140	147	117	153
POR_5283	131	125	107	153	111	158	164	181	130	107	141	148	81	68	118	83	114	189	114	193	163	138	190	148	96	221	163	221	254	213	197	129	263	367	216	185	260	137	248	244	272	217	203	148	202	264	226	190	318
POT1_5287	20	9	13	17	14	15	14	8	13	14	8	5	4	5	14	3	3	8	7	26	2	24	16	25	48	73	18	19	53	23	54	52	38	47	33	44	41	107	26	25	36	29	27	23	31	16	43	13	33
POU2F1_5290	38	24	21	39	15	35	16	15	25	17	22	22	14	19	14	9	31	22	9	26	28	29	21	13	16	39	26	25	44	45	30	18	51	44	45	46	45	22	49	54	58	47	35	34	69	56	33	53	57
POU5F1_5291	2	0	0	0	0	1	0	0	0	5	0	0	0	0	0	0	0	0	0	1	0	1	0	0	0	0	0	0	0	1	0	0	0	0	0	0	0	0	0	0	0	1	0	0	0	3	3	0	0
POU5F1B_5294	0	0	0	0	0	0	0	0	0	0	0	0	0	0	0	0	0	0	0	0	0	0	0	0	0	0	0	0	0	0	0	0	0	0	0	0	0	0	0	0	0	0	1	0	0	0	0	0	0
AC010442.1_5295	5	12	7	12	14	14	8	5	8	5	10	2	2	3	5	5	9	7	9	12	6	11	7	12	6	12	6	9	36	23	15	15	20	17	22	27	25	16	37	35	14	27	15	10	14	22	16	23	38
PPAN_5296	10	4	3	5	3	1	6	2	0	2	1	0	1	0	5	4	1	1	1	8	1	6	8	6	5	13	9	12	7	7	7	6	6	14	7	15	11	14	7	6	5	7	2	12	9	9	6	4	12
PLPP3_5299	1	5	1	2	1	0	0	0	1	0	1	0	0	2	2	0	0	0	0	2	6	1	7	1	3	16	3	9	4	3	3	4	0	5	7	13	8	0	0	2	4	5	0	1	4	6	3	11	4
PPARA_5300	1	1	1	0	1	2	1	2	0	1	1	1	1	0	0	1	0	0	2	2	0	2	0	2	0	4	0	1	5	2	1	0	5	1	3	9	4	4	1	4	3	3	2	0	3	0	3	8	5
PPIB_5318	5	2	1	0	3	10	6	1	1	3	1	2	1	2	4	5	8	0	2	4	5	3	4	8	2	8	7	0	18	9	9	11	9	13	16	7	15	4	7	8	12	21	10	4	11	12	15	21	7
PPIC_5321	0	4	0	1	1	0	0	0	0	0	0	0	0	2	0	0	0	7	0	0	1	0	2	1	0	3	0	0	0	2	3	0	1	6	1	3	2	4	2	3	0	2	1	2	0	4	1	3	1
PPID_5324	21	19	16	29	21	24	14	15	21	18	20	9	9	8	6	11	14	23	10	19	14	20	19	18	15	46	10	17	48	40	35	44	68	73	67	51	74	57	92	29	45	55	36	29	50	75	68	44	65
PPIE_5325	39	42	36	35	39	46	37	35	19	30	31	26	16	13	21	20	24	33	40	55	32	41	72	52	49	86	34	60	94	96	104	52	87	73	97	89	109	72	66	72	97	95	70	67	97	100	101	78	119
PPIF_5326	7	6	6	10	13	9	2	3	7	5	9	8	3	0	2	5	4	5	10	9	9	6	7	8	16	20	5	11	24	18	24	8	20	14	36	18	23	19	27	5	35	10	17	7	2	24	31	22	21
PPIL3_5331	40	16	25	32	23	35	29	19	16	18	33	15	21	7	13	13	16	21	21	43	13	28	18	21	10	25	22	23	40	38	49	14	75	67	75	58	113	3	57	70	74	68	50	49	69	94	70	84	78
PPIL6_5334	1	0	0	0	0	2	0	0	0	0	0	0	0	0	0	0	0	1	0	0	0	0	0	0	0	1	0	0	0	0	0	0	0	0	0	0	0	0	0	0	0	0	0	0	0	0	0	0	0
PPP1R13B_5339	12	10	11	7	16	10	13	9	6	5	8	5	7	5	9	10	10	11	8	29	8	4	2	13	10	11	4	6	31	24	28	24	35	15	28	29	59	25	36	23	27	25	32	20	29	62	24	17	43
PPP1R15B_5345	419	526	332	513	432	544	611	692	634	324	459	656	435	564	324	280	679	674	337	450	819	610	806	290	162	433	540	848	696	853	538	254	990	980	840	597	1098	161	826	782	966	819	683	491	903	1027	738	774	1048
PPP1R21_5349	364	308	274	329	288	385	373	305	310	258	290	332	217	188	194	146	336	435	229	450	254	271	273	247	249	458	291	283	510	655	587	388	737	813	674	598	874	420	682	623	609	674	470	421	754	815	584	527	826
PPP1R3C_5353	0	4	0	1	3	0	0	0	0	0	1	0	1	1	0	1	0	0	0	5	0	3	6	0	3	0	1	0	3	6	2	4	1	7	4	3	2	1	4	2	3	0	1	0	0	0	1	0	0
PPP2CA_5356	90	99	66	105	59	128	104	64	40	84	81	63	41	31	62	60	58	57	84	116	65	83	95	76	110	164	90	132	271	182	166	199	243	223	214	206	336	334	218	242	211	175	229	134	184	296	231	168	210
PPP2R1A_5357	25	7	12	22	12	19	22	8	2	9	10	5	4	7	10	4	15	5	10	34	0	9	20	6	18	22	7	7	49	27	44	33	71	60	45	45	61	43	56	33	42	30	40	35	35	53	50	63	53
PPP2R3C_5360	26	23	15	26	21	35	23	23	19	20	29	10	7	12	13	13	12	23	18	51	13	22	32	19	33	55	18	14	87	41	60	52	71	66	68	85	66	40	68	40	59	68	71	44	80	44	70	50	48
PTPA_5361	7	3	1	4	0	3	4	0	0	4	1	1	0	3	3	3	0	0	0	4	2	2	1	4	6	10	1	0	5	5	4	9	9	13	8	10	7	15	12	11	6	9	14	6	10	10	10	5	4
PPP2R5A_5364	6	6	8	5	9	6	1	14	3	6	7	8	4	4	2	7	7	0	4	5	1	6	16	15	4	19	16	12	7	3	10	1	4	9	4	6	6	3	5	12	8	12	10	4	9	4	4	9	10
PPP2R5E_5368	60	61	40	71	49	73	74	33	27	58	40	32	18	15	30	34	25	20	54	87	28	49	75	92	101	171	81	87	150	95	128	80	130	182	124	126	135	115	105	113	100	123	117	73	125	160	113	112	146
PPWD1_5377	169	240	166	230	204	257	251	195	160	148	174	184	134	82	153	109	202	235	156	290	170	201	226	225	172	328	255	343	466	456	368	270	373	531	427	411	644	289	396	375	435	476	491	274	345	584	454	394	425
PRCC_5383	32	20	19	19	21	23	21	13	15	18	17	18	8	13	13	14	15	20	10	25	15	13	18	13	24	32	16	6	58	54	61	28	92	75	77	67	82	37	86	54	44	50	41	31	98	60	51	55	66
PRDM8_5390	243	249	135	248	223	224	257	173	164	157	166	191	116	77	134	151	97	121	126	232	110	351	403	335	331	614	353	458	446	383	335	265	387	424	378	387	462	399	313	326	365	342	335	246	303	373	389	403	472
PRDX1_5393	514	386	213	281	296	388	426	172	171	241	267	133	107	154	180	254	137	154	180	507	167	534	547	402	540	835	326	513	900	654	1072	759	1033	1427	919	1248	1199	1162	1014	832	633	845	639	460	1113	898	873	809	1072
PRDX4_5397	162	150	92	148	131	197	184	92	55	105	125	97	74	21	72	99	41	86	101	186	74	180	203	134	151	261	164	177	396	307	370	205	364	369	389	401	537	247	341	285	390	340	333	269	366	349	340	326	437
PRKACA_5404	104	104	65	121	95	123	107	44	44	115	88	58	40	14	67	43	46	48	89	156	47	61	98	126	138	185	92	141	264	217	254	206	209	309	233	198	316	198	261	250	220	230	234	122	178	336	262	194	272
PRKACB_5409	144	133	70	154	111	169	158	92	53	90	113	58	48	31	112	91	63	78	115	250	64	90	124	47	57	122	93	84	235	271	261	138	373	473	318	213	406	53	369	319	242	275	242	145	318	341	305	286	377
PRKACG_5410	0	0	0	0	0	0	0	0	0	0	0	0	0	0	0	0	0	0	0	0	0	0	0	0	0	0	0	0	0	0	0	0	0	0	0	0	0	0	0	0	0	0	0	0	0	0	0	0	0
PRKAG1_5413	109	144	87	130	103	137	157	113	79	149	100	163	74	43	97	52	65	80	83	147	79	159	230	180	132	228	178	173	227	219	196	80	207	233	199	236	178	111	228	141	174	190	157	95	209	195	191	165	224
PRKAG2_5416	9	5	1	5	8	10	8	0	12	2	10	4	2	14	3	12	3	2	5	11	4	5	4	9	11	4	0	5	23	12	23	13	10	33	32	23	48	20	27	30	13	21	19	13	15	35	28	26	28
PRKCA_5422	0	0	0	0	0	0	0	0	0	0	0	0	0	0	0	0	0	0	2	0	0	0	0	0	0	0	2	0	1	0	0	1	3	2	2	1	2	4	1	1	1	0	0	0	1	0	1	3	0
PRKCD_5426	30	25	15	29	35	29	35	30	21	22	23	15	16	24	25	23	26	32	16	34	26	36	48	33	35	52	36	26	86	63	78	48	100	120	76	64	87	56	67	62	69	81	52	55	86	100	94	83	87
PRKCH_5429	1	0	0	1	0	3	0	0	1	0	0	0	0	0	0	1	0	0	0	0	0	0	0	3	2	0	1	1	1	0	0	3	0	0	2	1	3	1	0	0	0	0	0	0	0	0	2	2	0
PRKCQ_5430	1	0	1	0	0	0	0	0	0	0	0	0	0	0	0	0	1	0	0	0	0	0	0	0	0	0	0	0	0	0	0	0	0	0	0	0	0	0	0	0	0	0	0	0	0	0	0	0	0
PRKX_5435	92	60	48	87	56	102	80	23	13	55	52	24	24	22	31	41	57	35	48	82	45	43	56	43	61	115	34	58	189	146	214	105	301	268	209	262	356	156	253	157	169	158	176	113	225	226	188	180	184
PRNP_5442	2	8	3	7	4	12	4	6	0	10	8	2	3	0	2	1	4	3	6	19	9	8	6	9	4	6	5	0	28	8	9	17	17	10	12	22	21	4	12	13	13	17	10	14	33	37	13	33	22
PROC_5443	17	10	14	33	14	11	20	26	36	14	14	38	15	21	13	7	18	37	11	17	25	11	20	14	9	41	25	22	45	55	23	13	46	46	26	22	35	23	24	29	46	32	30	22	54	41	30	38	32
PROK2_5447	0	0	0	0	0	0	0	0	0	0	0	0	0	0	0	0	0	0	0	0	0	0	0	0	0	0	0	0	0	0	0	0	0	0	0	0	0	0	0	0	0	0	0	0	0	0	0	0	0
PROS1_5451	20	11	5	10	18	17	16	5	3	8	19	7	9	1	7	8	5	10	18	33	3	8	13	12	21	38	8	9	44	31	58	31	26	36	48	66	43	32	28	29	24	42	41	15	54	50	51	43	57
PRPF31_5453	4	0	1	1	1	2	2	0	1	0	2	1	0	2	0	0	0	0	1	2	0	0	1	3	1	1	4	3	11	13	3	4	4	9	2	4	4	8	2	4	9	5	0	4	6	4	11	0	9
PRPF38A_5456	81	82	52	96	74	89	70	35	40	63	50	34	31	28	40	34	41	22	55	99	31	88	88	92	89	181	88	85	186	156	191	130	177	249	239	222	225	113	220	162	161	142	167	104	202	196	175	176	240
PRPF38B_5459	725	663	408	772	575	835	934	663	662	540	667	716	480	475	466	370	573	740	442	764	673	815	1080	702	616	1247	907	989	1150	1242	1045	575	1594	1623	1162	1149	1383	768	1261	1137	1142	1107	856	684	1499	1223	1022	1141	1548
PRPF39_5460	69	52	37	60	50	68	47	33	48	56	47	36	38	26	36	30	33	34	37	105	39	54	64	57	68	131	84	93	111	107	136	74	144	177	110	113	137	63	123	113	121	126	109	84	123	130	142	124	180
PRPF4_5463	26	19	11	16	18	37	27	11	5	10	24	10	12	8	6	7	9	14	15	37	9	14	17	17	29	59	22	18	55	25	51	45	44	67	76	67	53	46	60	35	40	45	46	31	48	65	59	53	67
PRPS1_5465	68	78	58	96	70	84	70	60	31	50	51	51	27	15	66	52	43	47	80	106	28	72	46	26	17	49	81	93	151	172	102	42	126	180	183	86	215	19	138	145	148	134	156	94	162	261	172	118	162
PRR11_5468	48	35	33	77	62	48	81	58	31	63	42	33	27	10	19	22	14	15	22	51	18	170	219	160	125	256	217	254	179	187	69	62	132	112	134	162	106	17	101	80	162	144	141	77	112	88	87	116	135
PRR15L_5469	0	0	0	0	0	0	0	0	0	0	0	0	0	0	0	0	0	0	0	0	0	0	0	0	0	1	0	0	0	0	0	0	0	0	0	0	0	0	0	0	0	0	0	0	0	0	0	0	0
PRR5_5472	112	79	26	56	48	94	120	54	83	52	60	54	36	49	41	60	63	68	50	98	96	97	129	57	41	98	45	144	194	166	149	119	200	239	166	204	163	75	134	105	186	170	148	116	134	210	169	158	224
PRR7_5473	12	19	14	19	21	19	20	15	11	20	17	25	13	7	7	9	12	9	19	26	11	18	15	15	9	23	20	22	44	49	36	25	47	53	39	42	49	24	26	29	36	45	27	25	25	44	42	24	46
PRSS23_5481	0	0	0	0	0	0	0	0	0	0	0	0	0	0	0	0	0	0	0	0	0	0	0	0	0	0	0	0	0	0	1	0	0	0	0	0	0	0	0	0	0	0	0	0	0	0	0	1	0
PRUNE1_5487	29	24	12	37	13	28	25	15	21	17	13	23	20	11	8	12	11	23	15	31	12	16	23	14	17	25	18	21	53	36	45	16	70	74	51	35	52	9	34	27	48	47	37	23	73	34	50	60	60
PSAP_5489	78	55	50	66	64	84	95	50	40	57	62	44	43	30	54	40	49	64	48	130	69	55	68	52	57	115	38	60	214	144	194	143	218	292	207	172	263	185	265	175	175	155	166	128	193	275	172	204	234
PSEN1_5495	114	60	44	77	69	112	82	43	67	47	57	51	43	31	51	41	62	70	45	121	62	45	74	55	44	104	60	60	162	143	132	134	205	222	230	153	251	141	186	156	151	155	179	103	224	160	228	151	226
PSENEN_5496	31	33	24	34	18	32	32	29	19	26	25	19	17	16	15	18	9	23	14	44	10	27	22	15	26	38	25	26	54	31	35	29	55	70	51	53	66	61	50	60	44	50	29	23	67	75	39	41	66
PSMA1_5501	57	36	38	49	44	79	59	35	30	38	58	31	40	30	42	37	26	42	50	127	54	37	51	37	26	29	46	44	112	98	84	27	184	118	160	86	187	11	142	97	127	102	87	61	146	122	106	112	151
PSMA7_5506	414	403	315	473	323	414	535	396	272	380	320	390	243	144	315	256	232	388	296	561	323	570	796	523	366	818	771	770	856	863	615	379	852	848	787	809	984	407	752	751	812	901	584	406	844	909	757	786	937
PSMB1_5507	504	435	312	443	436	513	487	392	229	390	419	370	237	90	348	246	222	288	402	695	275	483	619	333	191	455	514	530	827	802	499	214	934	982	939	689	966	80	754	733	788	866	532	435	900	858	854	746	909
PSMB10_5508	0	1	0	0	0	0	0	0	0	0	0	0	0	0	0	0	1	0	0	1	0	0	0	0	1	0	0	0	0	1	0	0	0	1	0	3	1	0	2	0	1	2	0	0	0	0	0	0	0
PSMB2_5510	20	30	10	28	19	24	41	33	38	15	24	24	12	35	16	20	31	28	24	33	33	40	59	36	18	47	37	42	56	55	42	14	69	100	60	48	70	26	75	53	72	55	52	26	51	35	54	48	93
PSMB3_5511	23	24	19	29	26	35	21	23	16	15	30	26	15	15	10	19	19	23	19	39	14	39	41	31	34	57	32	22	64	54	59	45	69	82	77	84	95	66	48	72	70	73	56	32	77	97	71	73	81
PSMB4_5513	176	96	67	141	118	140	154	83	74	82	104	69	49	58	51	41	75	91	87	229	69	117	107	85	140	214	82	96	348	219	326	211	415	389	335	352	439	309	332	266	287	265	241	208	391	395	323	341	400
PSMC3_5517	1	2	2	2	0	0	1	0	1	2	0	0	0	0	0	0	0	0	0	1	1	1	1	0	1	2	0	2	1	5	4	5	6	5	4	2	15	3	4	2	3	0	2	1	4	1	1	4	4
PSMC6_5518	158	153	111	135	160	193	152	53	39	109	89	56	35	19	69	85	49	51	97	232	65	148	164	175	144	302	135	230	411	303	327	241	408	539	319	463	374	206	324	247	269	363	299	195	321	354	333	291	396
PSMD10_5521	28	19	23	41	33	52	38	24	20	17	29	28	16	12	20	24	19	30	31	42	20	43	28	42	69	106	27	35	107	83	92	85	79	106	58	94	157	140	78	66	70	65	89	42	93	86	71	60	101
PSMD11_5524	71	70	49	53	57	81	83	41	38	63	51	32	27	17	52	59	34	29	64	137	34	58	66	81	73	109	52	103	248	192	201	172	229	372	243	252	238	226	226	183	152	173	185	111	184	305	197	170	232
PSMD14_5527	207	149	91	147	132	194	177	94	82	126	158	105	81	100	122	97	134	155	119	251	138	173	194	135	244	345	116	162	492	363	411	308	457	658	498	492	621	492	483	383	326	350	330	273	494	454	457	428	459
PSMD2_5528	14	17	3	13	7	3	11	3	1	9	3	6	6	3	7	6	2	3	4	13	2	1	5	5	13	14	2	8	33	29	42	62	19	32	33	38	33	53	31	25	29	21	37	18	23	35	34	24	53
PSMD9_5533	0	0	0	0	0	0	0	0	0	2	0	0	0	0	0	0	0	0	0	0	0	0	0	0	0	0	0	0	0	2	1	3	0	1	3	0	1	0	0	1	0	0	1	1	0	0	0	0	1
PSME1_5534	0	0	2	0	0	1	0	0	0	3	0	0	2	0	0	1	0	1	1	1	0	0	0	0	1	1	0	1	3	0	5	2	0	3	0	0	5	2	1	2	0	1	0	1	0	0	2	0	4
PSME2_5535	27	16	14	23	20	26	28	31	32	25	26	30	18	25	17	10	20	41	20	28	29	23	37	35	22	44	47	25	61	77	30	28	37	68	39	38	63	34	30	41	40	26	28	37	52	66	48	43	52
PSME3_5538	40	26	24	38	38	37	30	29	11	16	37	20	15	15	26	12	42	33	20	50	27	26	35	15	36	47	17	22	122	76	92	82	146	153	118	125	162	64	123	85	86	92	90	77	142	128	122	80	132
PSMF1_5541	136	114	68	115	107	193	119	58	64	60	104	54	41	67	66	55	100	95	85	194	72	118	123	57	89	152	56	71	327	252	346	211	435	608	416	386	568	211	441	296	287	293	254	201	423	462	339	342	381
PSMG1_5544	58	51	40	104	78	78	63	375	281	35	120	402	252	157	74	21	296	339	61	67	205	58	72	30	17	37	86	59	77	96	22	8	160	91	109	42	98	20	58	72	232	62	58	50	130	131	86	110	93
PSMG2_5545	6	0	1	2	3	0	7	1	1	2	2	0	3	0	3	3	5	4	1	10	1	8	10	3	2	5	8	4	17	4	10	14	19	9	5	11	8	2	5	8	9	1	2	1	3	2	5	7	6
PSRC1_5548	30	11	9	20	3	16	6	6	6	7	11	7	5	2	12	6	2	13	9	18	7	16	21	13	35	63	12	14	44	36	39	38	49	34	59	63	71	35	24	23	43	25	72	23	33	55	42	48	53
PTEN_5553	3	6	0	5	1	3	0	0	0	1	0	1	0	0	5	2	3	2	5	14	3	4	2	8	5	11	2	4	11	7	18	6	14	14	11	27	6	5	4	11	4	7	19	2	6	9	7	6	4
PTGDS_5555	46	38	20	32	27	43	30	12	6	32	19	6	11	2	16	26	13	12	13	34	13	46	49	15	22	31	25	30	79	67	51	37	96	133	108	79	100	28	90	61	44	77	36	54	82	101	74	75	111
PTGER2_5558	0	0	0	0	0	0	0	0	1	0	0	0	0	0	0	0	1	1	0	0	0	0	1	0	0	2	0	0	0	0	0	0	0	0	0	0	0	0	0	0	0	0	0	0	0	0	1	0	0
PTGES_5563	0	0	0	0	0	0	0	0	0	0	0	0	0	0	1	0	0	0	0	0	0	0	0	1	0	0	0	0	0	2	0	0	0	0	0	0	0	0	0	0	0	0	0	0	0	0	0	0	0
PTGFR_5569	0	0	0	0	0	0	0	0	0	0	0	0	0	0	0	1	1	3	0	2	3	0	0	0	1	0	0	0	0	0	0	0	1	0	0	5	3	0	2	2	1	1	0	0	10	3	0	0	0
PTGS1_5572	0	0	0	0	0	0	0	0	0	0	0	0	0	0	0	0	0	0	0	0	0	0	0	0	0	0	0	0	0	0	0	0	0	0	0	0	0	0	0	0	0	0	0	0	0	0	0	0	0
PTGS2_5577	0	0	0	0	0	0	0	0	0	0	0	0	0	0	2	0	0	0	1	0	0	0	0	0	0	0	0	0	0	0	0	0	0	0	0	0	0	0	0	0	0	0	0	0	0	0	0	0	0
PTH_5580	0	0	0	0	1	0	0	0	0	0	0	0	0	0	0	0	0	0	0	0	0	0	0	0	0	0	0	0	0	0	0	0	0	0	0	0	0	0	0	0	0	0	0	0	0	0	0	0	0
PTHLH_5582	0	0	0	0	0	0	0	1	0	0	0	0	0	0	0	0	0	0	0	0	0	0	3	0	0	0	0	0	0	0	0	1	0	1	2	0	0	0	0	0	0	0	0	1	0	0	0	0	0
PTK2_5583	79	76	52	71	66	106	91	18	17	48	54	24	19	11	30	37	36	28	51	96	29	66	70	53	76	130	50	47	171	145	169	131	237	242	248	249	293	159	195	171	155	170	174	131	225	230	205	171	235
PTK2B_5584	1	3	5	2	4	1	4	3	3	3	4	1	5	1	3	2	6	2	4	4	3	1	4	6	6	0	3	7	4	8	5	3	7	14	7	6	7	5	1	13	10	6	5	2	1	4	12	4	6
HACD3_5591	61	67	51	66	64	81	72	30	36	34	59	26	44	36	42	48	72	71	59	137	58	31	41	32	61	88	28	62	173	171	193	208	158	190	192	132	307	170	172	194	199	144	263	118	145	308	160	149	197
PTPN1_5592	10	21	11	15	8	18	23	5	4	7	8	4	9	0	8	13	3	9	26	12	3	11	13	8	18	43	17	27	85	26	57	69	33	68	41	42	76	126	27	46	21	49	69	20	46	48	40	25	57
PTPN11_5596	360	347	268	402	352	517	448	301	255	298	307	338	206	151	256	192	285	362	292	485	259	404	443	397	461	751	463	452	902	876	793	564	867	1052	865	843	1000	1001	844	689	816	828	830	463	916	975	809	748	950
PTPN12_5598	466	395	253	490	398	550	568	381	302	332	389	463	287	130	300	278	259	347	354	600	353	479	573	442	348	668	594	598	756	722	590	256	920	855	705	716	702	285	693	709	701	758	499	397	832	830	636	715	760
PTPN6_5601	5	3	3	2	2	0	3	0	4	0	7	0	2	0	0	0	1	1	0	2	4	3	4	0	1	6	3	6	5	6	10	4	1	0	2	4	5	0	2	3	9	1	6	2	4	8	2	1	3
PTPRC_5605	0	0	0	0	0	0	0	0	0	0	0	0	0	0	0	0	0	2	0	0	0	0	0	0	0	0	0	0	0	0	0	0	0	0	0	0	0	0	0	0	0	0	0	0	0	0	0	0	0
PTPRG_5614	339	354	144	252	262	333	360	152	183	179	184	134	120	119	148	156	177	187	192	258	235	212	237	164	305	505	143	250	728	568	695	624	609	783	726	698	1063	925	666	664	603	607	734	404	570	961	803	517	824
PTPRK_5618	125	102	68	108	86	96	121	43	45	68	83	50	42	23	44	46	55	36	53	129	28	116	157	122	146	217	99	139	318	237	243	166	199	245	257	295	291	232	205	200	231	254	230	146	264	282	266	204	284
PTS_5622	1160	1094	851	1175	1034	1320	1394	1317	1050	958	1084	1322	918	608	739	535	1051	1281	764	1242	1086	1174	1474	1139	920	1926	1664	1651	1955	2198	1721	937	2282	2288	1976	2034	2545	1135	1985	1850	2007	2022	1442	1130	2085	2392	1777	1956	2275
PTTG1_5623	5	1	2	6	5	9	1	2	2	2	1	2	1	1	0	0	0	1	0	1	2	13	6	9	9	17	9	7	21	20	17	7	6	2	13	18	15	20	12	2	17	16	8	8	10	12	12	10	16
PUF60_5625	10	12	11	10	8	23	14	9	4	14	3	6	7	3	4	3	8	12	6	28	11	16	15	16	19	26	39	27	45	35	31	30	42	30	31	46	36	28	33	17	22	24	20	28	39	41	45	29	44
PUM2_5626	0	2	0	0	0	0	0	0	0	0	0	0	0	0	0	0	0	0	0	5	0	0	0	0	1	0	0	1	2	0	0	0	0	0	5	0	0	0	6	0	0	0	0	1	1	0	0	0	0
PUS7_5632	117	123	93	149	132	152	180	100	71	104	103	109	45	31	85	67	73	118	115	163	98	141	176	131	131	230	228	221	336	361	231	146	274	461	313	337	359	80	310	263	320	310	290	159	271	393	340	238	369
PVALB_5633	0	0	0	0	1	0	1	0	2	0	0	1	1	1	2	0	1	0	1	2	0	2	0	0	0	0	0	0	0	0	0	0	0	0	1	1	2	0	1	4	0	0	0	0	0	0	2	1	4
PVR_5634	2	5	2	0	1	2	0	0	0	2	0	0	0	0	3	0	1	1	0	3	2	1	0	2	2	4	1	5	1	0	7	8	5	3	3	10	14	6	5	0	3	8	0	2	7	11	2	1	10
PVR_5635	9	8	4	7	11	10	9	14	6	12	7	9	11	6	14	4	2	5	4	11	4	5	7	5	1	8	10	9	18	17	16	6	33	13	17	10	21	1	16	19	12	10	16	9	9	19	14	8	22
NECTIN2_5636	25	21	14	26	10	14	21	13	10	15	18	11	9	3	10	7	3	12	9	18	8	18	19	9	6	19	22	23	26	25	21	15	37	51	30	23	33	23	27	20	43	34	30	13	34	38	45	18	31
PWP2_5639	25	9	18	13	18	31	22	19	11	5	19	11	6	5	17	6	15	8	10	26	15	25	19	11	22	41	14	26	54	47	52	30	54	67	34	62	84	36	75	52	47	48	46	35	65	41	55	40	62
PXMP2_5641	9	6	4	3	7	8	16	1	1	7	7	2	6	0	3	6	2	6	4	6	3	9	7	9	5	9	5	7	16	14	21	6	23	14	32	18	23	7	21	13	17	14	4	8	14	24	26	17	15
PXN_5642	3	2	1	9	5	3	3	1	5	1	6	3	0	4	1	3	3	12	2	1	1	3	8	1	0	1	2	5	7	9	10	2	29	9	7	9	5	0	18	19	12	2	9	8	21	18	8	7	18
PYCARD_5643	0	0	0	1	0	0	0	0	0	0	0	0	0	0	0	0	0	0	0	0	0	0	0	0	1	0	0	0	0	0	0	0	0	0	0	0	0	0	0	0	0	0	0	0	0	0	0	0	2
PYCR1_5644	2	0	0	0	2	0	0	0	0	0	1	0	0	0	0	0	0	0	2	0	1	0	0	0	0	0	1	0	0	0	1	3	0	0	1	0	0	1	6	0	0	1	8	1	2	1	0	0	0
PYGL_5647	16	12	12	20	12	21	7	6	6	4	16	4	2	3	8	11	6	5	6	15	3	5	7	9	9	11	4	3	24	17	34	8	33	49	31	28	44	14	25	35	23	14	36	22	37	30	34	31	15
PYROXD1_5648	19	8	1	10	4	12	12	4	3	4	8	0	1	3	1	3	2	2	7	14	0	15	11	8	4	20	4	11	34	16	25	17	16	37	19	38	27	14	35	33	22	44	16	9	36	28	27	22	26
QPCTL_5650	3	1	1	1	0	5	2	2	0	1	0	1	2	0	1	0	0	0	0	3	0	4	3	1	9	3	1	2	2	3	0	0	1	1	4	2	1	1	0	7	3	3	4	0	6	5	3	2	3
RAB11FIP2_5656	190	200	110	213	150	219	165	109	139	116	190	138	123	110	115	83	157	211	134	275	138	110	115	82	51	101	102	119	352	347	248	170	472	488	538	362	604	94	457	436	406	331	346	203	412	548	387	432	591
RAB21_5663	406	306	219	331	327	406	449	281	254	219	299	304	208	208	198	190	206	280	251	450	241	344	382	318	366	565	305	352	791	523	591	429	861	912	763	738	908	718	761	596	673	580	548	418	921	709	739	693	838
RAB27A_5667	18	15	14	11	17	20	9	14	14	11	12	19	9	7	11	12	14	19	4	18	21	23	28	21	15	35	20	39	37	28	37	11	27	12	31	27	38	42	14	12	17	28	34	24	36	40	17	24	45
RAB31_5670	720	561	462	745	615	849	804	558	412	518	600	544	432	230	503	334	460	581	546	1015	400	374	482	336	221	470	509	368	1161	1174	922	572	1771	2045	1500	1141	1772	275	1540	1307	1156	1246	897	787	1518	1698	1366	1262	1528
RAB34_5671	0	0	0	0	0	0	1	2	0	0	1	0	0	0	0	0	0	2	0	1	2	0	0	1	0	0	1	1	2	2	0	0	9	10	2	2	2	0	0	0	0	0	9	2	6	4	5	0	1
RAB4A_5674	22	27	13	22	10	28	13	9	5	14	7	7	8	6	12	5	10	11	8	32	13	29	16	12	35	65	29	50	60	38	37	19	60	69	37	53	39	58	38	21	27	36	21	27	40	38	26	27	23
RAB5A_5677	323	243	144	257	232	395	297	142	170	201	242	160	114	165	163	196	164	232	189	378	192	236	250	224	278	446	166	237	699	558	628	453	770	998	718	708	896	624	815	720	601	620	530	440	733	783	667	620	851
RAB9A_5689	0	0	0	2	1	1	1	1	6	3	0	8	2	2	3	1	5	0	3	1	3	0	1	0	0	0	0	0	3	4	1	0	5	2	2	0	3	0	3	3	4	3	2	2	2	0	0	0	1
RABAC1_5690	1	1	2	0	0	0	2	2	0	0	1	1	0	0	1	1	1	0	7	5	2	2	2	0	1	1	3	0	5	1	1	3	9	14	5	7	3	8	3	4	2	4	2	3	2	3	9	5	2
RAC2_5695	4	4	1	7	7	2	0	1	2	5	2	10	0	1	7	1	0	4	3	12	1	0	8	3	7	6	9	4	10	7	3	11	3	12	7	14	6	3	10	9	4	9	17	6	3	4	8	8	27
RAD21_5698	93	84	62	80	78	137	93	70	71	55	84	54	43	40	53	52	56	92	50	80	65	100	111	84	118	166	71	81	174	144	166	167	179	265	212	156	264	166	216	210	153	98	159	163	186	218	190	138	227
RAD23A_5701	247	239	141	235	217	297	239	213	220	162	240	210	134	156	138	133	274	272	143	315	190	177	232	212	229	382	226	230	482	466	469	291	532	661	473	527	661	391	618	478	434	372	417	325	505	685	445	446	585
RAD51C_5708	9	13	9	10	12	19	12	3	11	13	6	3	4	0	9	6	9	7	7	25	8	16	28	15	15	39	14	13	25	24	19	27	35	33	28	29	40	22	18	16	34	30	20	17	43	37	41	23	28
RAD9A_5709	0	0	1	4	0	3	8	5	2	1	2	14	3	5	1	1	13	5	1	3	7	5	0	1	1	2	1	2	3	4	4	1	10	6	4	5	1	0	2	6	8	4	3	5	6	5	3	6	8
RAE1_5712	106	72	34	98	53	84	77	72	63	43	80	55	48	34	37	44	68	48	44	89	66	80	78	97	78	128	77	93	163	115	149	91	167	184	177	172	164	190	151	185	165	116	121	82	192	164	135	156	194
RAI14_5716	35	29	17	32	23	53	14	27	20	33	48	14	21	13	23	19	25	41	27	98	17	30	25	24	40	49	17	17	114	74	150	108	195	226	102	112	203	80	171	118	71	87	92	63	186	222	111	120	155
RALA_5719	113	78	40	80	67	119	92	66	51	63	81	73	54	28	61	64	45	85	70	142	64	46	68	37	55	91	49	48	163	137	156	82	213	296	222	223	234	100	217	181	127	145	131	92	206	162	162	177	225
RALGDS_5721	193	141	103	183	148	212	165	151	124	127	167	142	110	123	106	68	126	184	94	176	156	137	145	111	103	203	109	158	381	312	247	193	535	467	430	344	567	165	426	324	331	321	277	268	402	450	366	397	370
RALY_5722	38	21	24	23	30	29	22	21	17	18	29	28	12	10	22	38	21	34	26	74	38	35	36	36	21	73	33	58	110	111	94	45	110	127	60	77	63	88	117	97	97	99	82	49	107	143	69	67	103
RAP1GAP_5729	0	1	0	0	0	0	0	0	2	0	0	2	0	0	0	0	0	0	1	1	0	0	0	0	0	0	0	1	0	0	0	0	0	0	0	0	0	0	0	0	0	0	0	0	3	0	0	0	1
RARA_5733	204	228	162	229	199	227	286	264	282	176	227	278	202	131	150	118	214	241	138	242	198	260	302	202	174	395	275	250	379	342	231	155	405	448	360	362	403	161	370	290	350	350	257	223	404	458	308	314	409
RARB_5734	0	4	0	1	1	2	3	1	3	0	0	1	1	0	0	1	0	0	0	4	1	0	0	3	0	0	6	5	1	0	2	0	0	1	0	3	1	1	2	0	1	1	3	0	2	0	5	3	5
RARG_5735	0	1	0	0	0	0	0	0	0	1	0	0	0	0	1	0	0	0	0	0	0	0	0	0	0	0	0	0	0	0	1	0	0	0	0	0	0	0	0	0	1	0	0	0	0	0	2	0	0
PLAAT4_5736	0	0	1	0	0	0	0	0	0	1	0	1	0	0	0	0	0	0	0	0	0	0	0	0	0	0	0	0	1	1	0	0	0	4	0	0	0	0	0	0	0	0	0	0	0	1	0	0	0
RASA1_5742	78	56	29	73	53	75	74	52	58	55	89	54	42	26	46	59	42	50	69	94	62	68	84	57	69	115	51	56	154	118	129	84	220	230	181	174	232	121	181	113	130	197	136	96	162	195	151	137	193
RASGRP1_5743	0	0	0	0	0	0	0	0	0	0	0	0	0	0	0	0	0	0	0	0	0	0	0	0	0	0	0	0	0	0	0	1	0	0	0	0	2	0	0	0	0	0	0	0	0	0	0	0	0
RASL10B_5744	9	13	10	19	11	17	8	19	4	15	18	11	4	6	8	4	8	6	13	24	10	16	12	9	11	10	17	11	21	19	21	11	24	45	30	23	29	17	32	22	21	18	34	13	29	20	17	30	32
RASSF1_5747	48	50	41	79	42	72	81	63	69	47	57	47	31	33	32	16	63	69	53	69	63	73	105	69	34	91	79	126	145	123	87	59	125	142	131	115	131	90	103	120	102	109	84	76	117	144	110	113	111
RASSF7_5749	9	10	8	24	16	14	12	10	3	12	14	11	7	3	4	5	2	10	11	14	3	13	27	12	15	15	37	13	20	8	16	19	16	20	25	17	16	7	13	29	23	29	20	9	10	18	9	19	10
RB1_5752	72	47	26	45	54	81	40	26	33	33	49	48	29	30	31	28	36	47	43	90	24	57	74	55	72	117	44	50	152	127	197	109	194	217	206	179	206	168	133	95	93	128	120	123	177	137	146	106	159
RBAKDN_5753	2	0	0	1	0	0	0	0	0	0	0	0	0	0	0	0	0	0	1	0	0	0	0	0	0	0	0	0	0	0	0	0	0	2	0	0	0	0	0	0	0	0	0	0	2	0	0	1	0
RBFOX3_5755	19	26	13	17	15	20	22	9	0	13	18	8	7	1	15	11	5	2	13	19	5	18	13	23	9	29	18	25	57	30	28	9	37	59	43	54	15	11	36	48	34	58	25	18	42	45	46	40	44
RBKS_5758	1	6	4	3	5	2	2	4	2	6	5	3	2	0	3	1	6	3	3	4	3	5	3	2	5	4	5	0	5	11	6	2	8	20	8	2	7	0	7	9	12	11	2	4	7	4	7	8	13
RBL2_5761	318	283	244	332	268	330	324	212	211	275	265	264	166	100	167	164	219	275	217	369	199	354	353	351	153	432	476	405	597	696	435	191	720	729	566	526	707	158	655	549	620	620	450	339	661	679	571	612	657
RBM12_5762	10	6	7	8	2	17	2	1	0	4	4	0	3	0	5	4	1	0	1	12	0	5	1	4	12	13	2	5	16	8	32	10	18	28	15	44	23	34	19	8	11	10	21	6	19	14	21	14	27
RBM15B_5765	2	5	2	3	3	2	2	2	0	3	9	0	1	2	0	1	0	2	3	4	7	1	0	4	3	3	6	1	6	1	7	0	0	5	4	5	3	6	10	5	8	5	4	7	8	4	5	5	7
RBM19_5767	32	35	24	39	27	45	32	34	21	18	30	34	19	12	19	14	18	27	22	39	11	42	33	40	31	90	38	38	90	41	47	24	68	53	78	68	64	16	51	56	72	50	45	39	71	49	60	56	52
RBM34_5768	2	7	8	7	3	4	6	1	6	6	3	1	6	0	4	5	0	4	3	3	3	6	5	3	5	16	13	14	14	6	13	8	9	12	7	12	7	12	15	9	13	13	11	5	20	4	12	16	20
RBM6_5774	330	268	196	275	214	304	324	219	202	210	237	179	131	159	185	191	205	227	178	329	265	313	365	283	250	476	324	401	682	534	457	362	642	805	591	677	695	350	676	556	539	566	478	391	581	607	529	538	710
RBMX_5776	14	12	8	13	20	15	19	8	17	7	26	14	10	9	14	8	16	21	14	30	9	12	13	16	16	33	15	10	75	40	36	33	55	92	74	49	87	22	61	42	56	50	48	27	45	51	54	50	80
RBX1_5781	9	11	3	8	6	4	7	7	0	14	5	6	1	0	2	6	3	8	7	14	2	8	3	11	17	10	19	7	14	21	14	9	23	40	23	16	27	18	12	19	17	9	15	9	15	22	27	13	19
RECQL_5786	200	186	150	233	191	257	213	153	177	206	203	181	120	76	159	102	155	178	152	277	106	245	319	278	266	457	317	231	466	391	315	249	413	454	385	389	454	278	358	292	357	343	257	245	380	351	334	370	370
REEP5_5789	38	32	20	51	29	48	49	23	32	35	34	31	19	16	30	22	34	32	27	70	24	24	32	37	52	52	35	33	119	68	108	54	90	98	88	103	117	94	87	80	70	81	74	69	107	133	92	77	89
REG1A_5790	0	0	0	0	0	0	0	0	0	0	0	0	0	0	0	0	0	0	0	1	0	0	0	0	0	0	0	0	0	0	0	0	0	0	0	0	0	0	0	1	0	0	0	0	0	0	0	0	0
RER1_5799	40	39	51	56	44	70	81	42	30	33	40	34	19	9	35	27	26	35	59	63	36	57	91	75	85	139	82	67	151	84	100	60	124	152	110	109	135	80	113	106	79	99	91	64	120	141	80	120	117
RET_5800	1	10	7	9	4	10	3	1	5	5	7	4	2	2	1	4	5	5	1	11	1	1	5	1	1	8	7	2	12	10	17	14	16	29	5	17	20	27	15	13	14	8	25	12	11	7	10	12	26
RET_5801	3	0	0	1	0	0	2	2	1	2	3	0	1	2	1	2	1	0	1	2	1	2	2	1	4	3	2	3	7	1	7	3	6	2	1	2	3	0	15	1	5	9	3	7	1	5	5	6	4
RETSAT_5803	79	82	59	113	102	111	92	118	112	58	109	131	93	50	70	37	112	135	77	121	107	76	151	96	32	84	102	120	184	199	129	54	204	191	190	145	228	29	200	147	233	193	146	127	182	273	162	176	238
RFC2_5805	2	8	1	6	7	4	8	3	3	3	3	1	4	3	5	1	7	1	0	21	1	7	8	16	17	13	1	9	26	23	22	16	17	2	17	21	25	23	17	19	19	13	7	13	17	28	23	20	17
RFC3_5808	23	21	7	34	28	18	18	41	21	19	28	28	15	10	20	8	36	34	22	33	9	32	25	9	4	9	23	34	44	63	23	7	42	57	61	27	60	5	33	34	76	33	29	38	75	65	55	46	51
RFC4_5811	13	8	5	14	15	15	8	6	8	10	14	10	12	11	9	11	4	13	10	19	5	12	12	11	18	40	9	4	33	39	22	22	48	33	27	29	37	26	33	20	21	16	33	15	35	25	29	16	46
RFC5_5812	13	11	6	7	7	8	11	1	3	7	9	6	1	1	2	5	2	5	5	11	1	18	8	19	6	25	13	3	34	20	39	10	15	11	31	30	29	17	15	13	14	22	26	19	34	15	27	24	28
RFNG_5813	42	39	31	34	44	51	39	23	19	39	26	26	11	13	21	20	21	24	31	52	17	18	48	26	30	75	41	53	115	76	64	49	82	113	90	76	118	68	100	61	77	94	69	70	87	82	60	98	118
RFX5_5817	50	63	47	58	53	98	60	24	23	55	64	38	31	27	32	34	36	42	47	95	40	62	68	76	66	158	57	46	216	171	154	120	186	216	167	169	199	143	185	143	151	148	172	116	177	236	209	161	225
RGPD3_5823	6	3	3	4	2	3	10	7	4	7	5	7	4	3	2	8	3	4	3	10	1	15	6	3	3	14	7	7	12	11	13	10	17	14	17	15	18	0	13	7	13	5	6	11	13	22	11	4	15
RHOT2_5841	52	49	28	68	34	51	73	41	30	48	59	28	31	22	19	28	48	50	34	71	37	48	58	48	18	61	56	59	149	135	100	43	129	138	122	120	120	15	135	131	134	115	114	68	121	185	114	106	114
RHOXF1_5843	2	1	0	2	0	0	0	0	0	0	2	0	0	2	0	4	0	2	1	7	1	0	0	3	0	0	0	0	0	2	4	1	9	7	0	2	0	3	6	0	10	2	0	0	4	2	4	2	5
RIC8A_5846	5	7	7	11	6	8	5	5	8	6	11	4	2	4	0	1	5	3	12	23	5	5	11	3	6	15	1	5	33	15	22	25	21	41	28	28	52	20	29	22	18	18	38	17	23	28	20	29	26
RINT1_5857	23	14	7	22	15	28	15	8	6	15	14	4	6	2	13	6	8	7	5	26	5	11	17	33	33	50	14	15	75	34	75	48	52	99	52	60	77	87	57	58	25	62	63	25	56	52	64	40	61
RIPPLY3_5867	0	0	0	0	1	0	2	1	1	0	0	0	0	0	0	0	0	0	0	0	0	0	1	1	0	3	0	0	0	0	0	0	0	0	0	0	0	0	0	0	0	0	1	1	0	0	0	1	0
RIT1_5870	61	39	31	40	50	61	60	19	32	34	37	24	30	15	24	42	29	36	44	84	31	57	53	47	54	80	43	63	134	125	125	135	110	166	146	127	202	117	120	127	100	106	106	76	118	151	130	104	125
RLIM_5873	640	540	338	607	514	718	710	353	370	426	499	360	278	327	278	332	428	542	400	816	479	442	568	497	494	996	426	560	1286	1051	1254	844	1573	1870	1518	1445	1879	738	1561	1343	1186	1179	1003	785	1677	1747	1358	1241	1594
RNASEH2A_5875	20	26	19	25	20	44	23	14	7	11	16	10	9	0	9	16	5	18	22	31	10	43	36	37	44	77	36	30	61	68	47	43	37	40	63	39	82	43	39	31	64	43	50	29	36	64	51	48	63
RNF13_5882	0	3	0	3	1	3	2	1	0	3	2	1	0	0	1	0	2	5	1	2	0	1	1	0	0	5	0	0	6	2	12	0	14	27	13	4	12	0	7	9	6	7	4	4	8	18	3	2	14
RNF165_5884	42	33	15	43	32	43	50	16	17	18	32	27	9	10	19	26	9	12	23	47	19	25	31	27	34	52	32	42	180	108	118	70	92	112	128	164	144	85	109	89	110	101	110	70	81	131	133	92	150
RNF167_5885	432	331	225	394	318	416	417	386	304	269	340	339	269	298	223	176	363	489	244	493	288	334	382	313	293	506	335	371	728	649	618	265	909	907	762	669	953	302	743	744	739	672	504	450	799	708	710	624	1061
RNF181_5886	62	33	25	36	34	38	42	18	10	28	30	16	14	16	17	17	17	18	20	43	14	37	52	34	33	61	40	21	93	62	87	45	73	110	100	125	99	39	92	99	54	88	60	50	77	97	86	71	80
RNH1_5893	26	32	24	27	25	30	37	23	32	20	33	36	31	36	17	5	33	24	28	41	30	32	32	30	21	37	33	25	61	72	56	22	65	104	67	65	100	29	59	59	55	61	37	35	56	67	49	62	83
RNMT_5894	59	53	34	57	54	87	73	18	19	51	45	20	14	16	28	32	42	39	39	84	33	32	49	56	89	136	38	71	172	131	150	138	141	159	154	127	230	197	141	127	106	140	187	82	103	203	181	115	159
RNPS1_5895	1641	1331	1067	1360	1395	1635	1659	1447	1044	1486	1447	1546	890	652	1047	702	864	1163	913	1859	1037	1893	2620	1812	1453	2966	2631	2509	2896	2713	2151	1365	3125	3270	2499	2918	2898	1551	2722	2413	2454	2660	1920	1632	2977	3051	2522	2661	2914
RPA2_5905	30	21	13	20	22	29	34	10	8	15	26	13	17	12	10	10	19	19	18	35	18	18	14	20	39	43	24	4	68	64	67	55	104	100	88	119	129	61	71	85	56	54	62	59	81	92	59	72	87
RPA3_5906	5	6	3	4	1	1	2	4	2	5	2	6	3	0	0	5	6	1	0	11	1	1	2	2	18	14	5	3	9	9	12	7	13	16	18	18	11	0	11	13	4	17	13	3	12	9	9	6	16
RPAP3_5909	524	552	448	582	481	674	613	462	387	481	371	487	294	193	335	325	431	433	410	712	383	696	824	797	708	1376	987	1130	1060	1170	873	523	1149	1435	909	1134	1133	670	1066	984	1091	1103	889	521	1064	1261	940	887	1285
RPF2_5910	17	18	18	22	16	20	29	20	13	8	12	20	10	6	10	9	12	8	11	20	18	25	29	34	23	62	29	43	20	27	26	22	36	49	29	30	30	19	30	28	36	42	41	19	28	23	32	39	37
RPIA_5911	3	4	4	9	6	2	0	1	6	2	3	1	0	0	3	1	0	5	5	3	2	1	2	3	1	3	0	1	4	6	7	1	12	0	11	5	11	2	5	1	1	5	4	7	2	0	10	1	9
RPL12_5915	24	27	15	40	18	42	32	12	25	16	17	11	12	11	12	17	27	17	23	45	28	26	28	18	20	51	14	24	149	56	87	101	85	95	104	99	185	87	103	64	104	99	94	55	114	137	94	109	117
RPL13A_5916	41	32	22	33	43	61	28	22	27	27	28	30	21	5	22	20	14	10	28	62	20	27	44	30	48	89	31	38	91	50	98	55	72	95	121	116	94	92	69	84	79	91	81	50	80	144	116	108	94
RPL18_5920	558	456	342	519	449	574	610	480	414	343	461	455	307	231	322	270	345	472	334	651	398	529	749	454	478	918	571	643	1092	1011	884	574	1112	1159	1057	1058	1259	674	935	821	1009	975	893	652	1152	1132	1006	1019	1165
RPL23_5924	577	497	350	628	484	592	623	884	839	380	489	857	562	588	382	223	774	945	405	689	677	560	759	437	335	806	735	724	979	955	663	379	964	952	1030	877	1141	277	748	848	1155	901	726	638	961	969	904	957	1125
RPL27_5929	43	37	33	39	35	60	41	12	19	30	43	21	15	21	25	27	21	39	20	55	15	36	37	16	20	62	36	18	140	88	137	69	166	195	166	164	191	96	105	109	132	126	124	97	126	142	169	114	158
RPL31_5934	11	9	6	10	5	13	12	1	4	4	8	3	2	5	5	4	0	1	6	33	1	9	11	14	13	29	4	9	43	21	39	28	20	55	35	46	46	52	27	20	23	19	20	23	28	29	47	32	18
RPL36_5938	214	158	89	171	175	237	175	174	132	131	146	141	93	108	116	75	134	198	147	229	154	219	249	172	117	260	226	201	378	365	263	123	496	436	388	402	455	100	414	350	364	356	274	193	447	451	369	380	387
RPL36A_5939	0	3	0	1	0	0	0	1	1	0	0	0	1	0	0	0	1	0	0	1	0	0	0	1	3	0	0	0	0	1	0	1	0	4	2	2	2	2	0	2	0	0	2	2	4	0	2	4	0
HNRNPH2_5940	207	222	119	230	211	235	259	104	93	196	144	116	59	32	162	133	81	103	169	386	70	253	277	279	422	626	279	307	662	475	583	461	553	757	518	588	623	580	417	380	458	547	444	267	486	569	568	443	595
RPL36A-HNRNPH2_5942	46	38	27	22	15	44	33	27	15	15	43	18	20	10	30	22	24	34	22	49	13	33	36	38	41	68	21	55	76	52	49	47	60	94	63	82	127	59	78	73	57	60	48	48	90	138	82	74	81
RPL39_5944	1	0	1	1	0	0	0	2	1	0	0	1	1	1	0	0	0	0	0	3	0	1	2	0	0	0	1	0	1	1	0	0	0	3	0	1	1	0	0	0	3	0	2	1	2	0	2	1	5
RPL39L_5945	3	5	1	2	3	2	2	1	1	3	0	0	1	1	0	0	0	1	0	0	0	0	3	0	6	1	2	3	5	3	3	1	7	12	8	8	13	1	1	3	2	4	3	4	9	7	6	7	8
RPL41_5951	101	80	37	85	88	95	86	109	66	62	70	107	49	50	46	50	63	74	67	126	61	115	132	108	102	161	101	105	183	160	128	88	196	175	183	173	205	99	141	151	192	170	143	122	161	207	199	153	182
RPL6_5953	367	261	184	271	201	276	313	88	76	203	192	97	57	45	149	155	46	77	148	481	77	298	380	333	507	787	302	351	940	555	815	621	635	758	784	938	762	841	591	536	431	634	623	407	634	687	749	614	701
RPL7A_5954	95	120	67	129	91	117	165	75	95	82	78	101	57	51	65	54	85	85	73	179	65	135	166	184	329	411	136	216	381	225	289	341	211	300	318	287	320	626	235	183	232	224	250	152	205	308	268	214	309
RPL9_5956	498	355	228	386	363	455	505	250	159	319	332	197	186	126	266	258	185	252	297	687	209	352	512	365	390	778	350	421	1098	867	793	614	914	1007	980	1043	1134	757	884	725	851	907	724	573	890	1130	1012	951	1225
RPN1_5965	871	791	625	883	756	923	860	841	730	669	691	854	555	375	584	415	707	936	650	1095	755	833	1010	855	803	1585	1066	1237	2041	1764	1525	1319	1783	1826	1581	1649	2599	1372	1631	1645	1877	1602	1842	1287	1667	2349	1749	1612	2102
RPS12_5976	23	3	12	12	12	25	8	3	3	6	14	13	5	7	7	8	7	4	8	40	17	6	6	9	11	23	7	11	31	20	45	19	51	50	46	56	54	59	38	38	29	21	35	24	45	19	33	34	37
RPS15_5978	285	310	191	253	260	295	376	174	194	203	188	161	121	80	188	160	137	189	186	420	188	314	371	342	411	714	333	477	835	509	575	514	584	561	616	746	873	609	517	483	623	556	618	375	522	623	618	521	637
RPS15A_5979	50	46	32	37	42	55	38	32	23	41	54	19	20	29	21	23	18	33	29	78	21	75	72	58	44	81	37	56	105	86	74	49	96	114	98	138	101	37	90	87	100	79	71	80	84	91	101	96	111
RPS2_5983	806	691	504	907	665	984	869	561	485	534	559	503	350	260	434	466	452	580	460	971	542	848	1090	841	1075	1782	1395	1130	1748	1535	1339	1227	1429	1734	1586	1685	1842	1844	1436	1078	1435	1456	1556	944	1407	1844	1652	1411	1715
RPS20_5987	29	51	39	61	50	53	31	292	220	34	88	320	187	106	57	25	149	272	52	60	231	32	58	13	1	6	48	61	34	64	21	4	105	77	44	37	102	4	39	77	177	57	26	33	73	82	42	64	70
RPS21_5988	252	158	95	161	156	264	231	95	85	132	160	86	77	70	88	105	97	124	138	282	99	194	227	211	279	474	153	202	628	396	539	375	524	564	624	628	638	540	477	418	479	497	395	356	525	575	526	462	636
RPS27A_5998	149	77	43	73	71	110	108	32	25	73	59	23	28	30	59	63	40	39	73	192	28	67	88	67	90	130	53	95	238	158	196	154	268	312	337	289	314	93	219	198	164	167	232	126	211	236	251	235	275
RPS27L_6001	12	7	2	7	5	15	8	9	6	5	3	3	10	0	8	3	7	8	4	11	9	13	7	8	6	14	6	10	20	3	14	10	11	7	13	12	10	2	9	6	12	8	3	10	7	11	19	8	14
RPS28_6002	563	404	296	475	460	575	534	365	361	369	413	336	234	245	282	226	291	398	282	587	313	485	546	441	518	792	436	508	1073	852	831	681	1038	1113	1089	1033	1194	804	903	768	872	863	751	631	932	1035	955	1021	1084
RPS4X_6009	324	381	268	386	285	397	411	358	298	303	279	342	181	190	229	180	288	359	288	478	295	382	569	429	409	781	517	624	992	797	668	520	732	750	743	753	906	590	688	560	821	669	818	451	687	921	824	733	846
RPS4Y1_6010	0	0	1	0	1	0	0	0	0	0	0	0	0	0	0	0	0	0	1	0	0	0	0	0	0	0	0	0	0	0	0	0	0	0	0	0	0	0	0	0	0	0	0	0	0	0	0	0	0
RPS5_6011	273	259	155	259	217	343	296	168	151	170	208	137	144	109	156	156	141	198	153	351	152	271	336	180	314	458	213	268	662	421	594	559	676	665	647	645	815	847	717	514	577	539	627	394	604	772	625	568	749
RPS6KA1_6015	0	0	1	0	0	0	1	0	2	1	1	1	0	0	0	2	0	2	0	2	0	0	2	0	3	1	1	0	2	1	4	1	0	5	5	4	0	17	5	0	1	4	2	6	1	3	5	1	2
RPS6KB2_6020	38	37	35	41	31	56	67	21	23	33	39	20	19	20	29	30	24	33	24	64	37	44	51	38	24	57	29	41	84	86	111	48	104	100	143	111	130	73	127	96	98	82	84	54	87	99	125	115	121
RPSA_6025	40	26	18	40	31	40	42	22	19	34	21	18	16	2	19	29	10	25	20	57	20	42	54	48	51	99	21	34	92	81	95	87	68	104	67	92	119	114	67	59	67	74	94	59	66	117	68	49	101
RPUSD1_6026	11	15	8	15	9	15	28	8	2	14	7	4	6	2	6	8	11	7	6	11	6	10	4	17	19	28	15	10	28	24	32	32	26	45	23	31	28	32	40	26	24	22	17	17	30	34	27	22	43
RRAGA_6028	125	118	97	140	111	151	122	56	53	105	80	47	70	34	74	78	50	58	107	209	39	109	134	119	209	285	111	96	318	276	355	222	303	384	343	373	401	383	283	213	244	296	261	176	268	336	322	290	360
RRM1_6031	59	39	25	51	54	79	46	35	34	40	53	45	33	21	17	18	45	41	26	57	27	58	64	47	72	126	57	46	140	86	123	83	107	151	155	135	163	92	113	129	117	105	101	88	109	140	179	122	165
RRM2_6034	10	16	8	16	10	13	13	7	5	8	11	1	6	4	3	5	3	10	3	5	2	23	25	29	41	84	16	15	44	28	41	39	27	26	79	60	54	60	21	13	39	37	62	29	24	11	41	31	35
RRP12_6035	16	25	14	24	15	13	19	13	4	18	3	12	4	2	7	2	6	11	13	27	12	18	14	23	25	33	35	22	35	19	22	16	15	18	21	31	35	55	28	26	24	23	20	15	28	39	25	14	41
RRP1B_6038	63	69	46	90	62	97	67	54	50	45	55	42	41	35	27	31	39	51	54	104	45	74	106	65	82	175	71	101	192	162	142	82	193	142	192	202	214	104	141	134	155	177	178	114	161	173	183	129	178
RRP8_6039	30	28	12	13	20	26	20	14	14	24	29	11	22	9	23	11	19	14	17	39	17	33	21	14	15	33	23	29	27	57	53	21	52	69	47	58	75	29	48	40	74	48	37	35	57	45	44	48	94
RRS1_6040	16	16	7	21	13	21	12	5	9	12	18	4	5	4	9	12	4	8	10	27	6	16	25	20	10	46	12	31	62	34	80	37	40	37	41	53	56	59	47	35	36	50	44	27	49	56	33	31	56
RSAD2_6043	0	0	0	0	0	1	0	0	0	0	0	0	0	0	0	0	0	1	0	0	0	0	0	0	0	0	0	1	0	0	0	0	0	0	1	0	5	0	0	0	2	0	0	0	0	0	0	2	0
RSRC2_6049	652	405	282	492	429	680	606	278	288	325	466	326	251	250	312	256	275	350	308	631	421	510	657	409	440	810	423	577	1020	898	898	561	1277	1577	1154	1166	1240	654	1116	1064	877	901	718	645	1254	1141	978	1048	1299
RSU1_6052	73	110	64	85	66	111	139	51	45	79	78	53	23	35	51	54	63	67	54	130	49	95	102	100	91	213	102	128	194	182	185	125	190	325	180	219	275	169	215	190	160	160	150	119	176	263	179	198	171
RTN4_6057	637	568	436	629	461	763	693	1161	1137	435	638	1102	783	910	427	319	1330	1603	477	746	1248	528	619	530	758	1099	583	600	1109	1103	1118	843	1435	1592	1220	1244	1479	1544	1293	1098	1235	1024	899	754	1427	1357	1131	1150	1455
RUNX1_6059	0	0	0	0	0	0	0	0	0	0	0	0	0	0	0	1	0	0	0	0	0	0	0	0	0	0	0	0	0	0	0	0	0	0	0	0	0	0	0	0	0	0	0	0	0	1	0	0	0
RUNX1_6060	0	0	0	0	0	0	0	0	1	0	0	0	0	0	0	0	0	0	0	0	0	0	0	0	0	0	0	0	0	0	0	0	0	0	0	0	2	0	0	0	0	0	0	0	0	0	0	0	0
RUVBL1_6065	127	100	71	138	109	152	118	65	70	87	117	86	49	39	61	72	64	79	59	147	77	122	121	135	163	272	128	134	272	225	262	173	260	344	277	286	355	300	261	216	230	227	229	145	298	302	276	230	322
RYK_6076	36	34	17	36	41	41	28	28	11	22	18	13	18	16	11	30	13	26	30	53	18	40	43	24	35	41	32	38	104	79	86	59	85	102	73	75	148	57	81	63	89	66	60	57	96	82	79	74	114
S100A4_6083	5	3	3	8	4	7	11	7	7	2	3	1	5	9	8	5	5	6	3	14	12	14	9	6	11	16	3	8	12	8	12	6	13	35	11	8	22	8	13	12	27	30	25	11	25	27	15	17	15
S1PR4_6093	0	0	0	0	0	0	0	0	0	0	0	0	0	0	0	0	0	0	0	0	0	0	0	0	0	0	0	0	0	0	0	0	0	0	0	0	0	0	0	0	0	0	0	0	0	0	0	0	0
S1PR5_6094	0	0	0	0	0	0	0	0	0	0	0	0	0	0	0	0	0	0	0	0	0	0	0	0	0	0	0	0	2	0	0	0	0	0	0	0	0	0	0	0	0	1	0	1	0	0	0	0	0
SAAL1_6097	43	51	29	40	33	51	41	25	14	30	22	20	17	5	21	17	19	26	27	53	10	48	55	61	81	141	51	68	115	72	98	42	84	72	94	81	109	53	82	74	58	92	83	49	86	88	75	62	73
SACM1L_6098	580	624	412	632	548	767	752	557	576	406	468	533	352	254	346	303	522	615	397	703	558	546	685	551	555	1014	678	930	1125	1172	909	665	1141	1349	1105	1030	1340	749	1109	1002	1226	1095	957	714	1055	1318	1125	994	1255
SASS6_6100	164	157	104	166	124	189	176	94	93	165	122	127	87	34	107	83	86	113	120	186	121	168	247	250	183	355	272	290	282	318	244	122	335	335	231	264	292	129	249	244	313	297	210	164	304	318	227	234	337
SATB1_6106	310	331	203	279	228	280	325	219	179	229	198	224	157	79	188	134	157	156	159	358	165	360	441	339	335	692	446	565	628	529	426	399	489	523	559	537	653	548	478	412	490	525	504	359	433	589	517	526	542
SCAF11_6115	903	876	583	874	791	1032	894	797	758	712	730	935	530	453	528	423	780	913	517	1016	762	969	1200	895	913	1719	1044	1428	1669	1744	1381	971	1729	1920	1500	1511	2085	1235	1559	1460	1566	1522	1472	1012	1669	1879	1490	1424	1882
SCAND1_6116	19	14	18	14	22	26	9	8	6	12	21	4	10	3	7	8	9	8	18	23	19	30	23	12	15	36	13	31	50	31	32	29	39	60	51	53	84	26	61	38	40	50	22	30	35	50	59	41	49
SCARB1_6117	0	0	0	1	2	0	1	0	0	0	0	0	0	1	0	0	1	0	3	1	1	0	1	0	1	1	0	3	0	4	2	1	4	1	3	6	2	0	1	2	2	0	1	2	4	3	2	3	1
SCCPDH_6120	162	194	119	222	150	218	189	184	147	152	142	184	105	127	130	97	149	247	144	190	138	160	192	207	133	332	187	193	335	332	329	166	405	564	300	322	465	189	357	305	319	324	265	200	360	405	334	328	436
SCNM1_6142	3	3	0	0	7	2	6	3	1	1	4	2	1	0	3	3	0	3	0	9	1	1	1	2	2	5	1	1	5	5	4	1	15	12	6	12	8	1	5	3	3	8	5	2	1	8	3	11	3
SCNN1G_6143	0	0	0	0	0	0	0	0	0	0	0	0	0	0	0	0	0	0	0	0	0	0	0	0	0	0	0	0	0	1	0	0	0	0	0	0	0	0	0	0	0	0	0	0	0	0	0	0	0
SCO1_6146	66	53	44	51	48	78	58	25	16	37	44	38	17	11	23	23	18	22	40	97	20	38	42	55	86	128	31	72	209	136	175	106	188	183	176	173	286	229	175	122	137	121	146	93	161	209	144	144	272
SCO2_6147	2	0	0	1	0	2	0	0	0	0	2	0	1	0	0	0	0	1	2	1	0	0	0	1	0	2	0	5	1	0	4	1	7	5	3	0	5	6	1	0	0	5	2	1	1	7	0	2	3
SCO2_6148	3	0	0	2	0	0	0	0	0	0	0	0	0	0	0	0	0	1	0	0	0	0	1	0	0	1	0	0	3	0	0	0	0	5	2	0	2	0	2	0	1	2	3	0	2	2	1	0	3
SCP2_6152	117	145	71	113	104	181	148	66	68	87	113	81	36	33	64	52	73	91	79	174	53	153	104	122	182	308	120	105	364	281	331	297	342	555	353	375	386	428	335	290	246	282	308	174	312	405	353	289	291
SCRN1_6155	72	73	41	66	61	89	82	44	52	63	66	60	46	30	46	34	71	76	55	108	66	50	62	47	26	98	60	74	155	122	159	71	212	192	184	191	199	86	150	121	174	150	125	92	192	147	157	163	168
SCYL2_6156	508	446	344	554	483	600	631	337	254	390	411	386	282	149	319	288	273	280	351	651	357	550	648	480	281	652	671	673	933	968	700	325	1193	1201	923	927	1074	172	974	896	881	964	649	539	1239	1216	925	869	1095
SCYL3_6157	49	53	54	48	48	87	68	28	16	64	29	26	15	6	38	25	13	30	39	81	32	50	73	111	78	173	80	111	92	91	134	60	135	191	112	156	120	108	134	127	79	124	97	71	108	134	110	75	100
SDC1_6160	0	1	0	1	1	0	1	0	0	0	0	0	1	1	0	0	1	1	0	0	0	0	3	2	1	2	1	0	1	5	4	7	0	0	5	1	7	4	6	5	2	1	5	0	3	0	5	2	6
CAVIN2_6177	0	0	0	0	0	0	0	0	0	0	0	0	0	0	0	0	0	0	0	0	0	0	2	0	0	2	0	0	0	0	0	0	0	0	0	0	0	1	0	0	0	0	0	0	0	0	0	0	0
SEC14L1_6182	24	16	9	18	15	33	18	2	5	11	12	6	6	11	9	11	8	8	16	24	8	11	11	14	18	25	10	15	43	56	51	44	52	59	31	42	70	44	45	41	44	41	34	31	38	31	54	32	56
SEC16A_6185	37	19	7	25	24	23	25	14	7	31	17	8	6	7	13	16	11	13	20	39	14	17	34	22	18	44	12	28	67	36	67	66	58	79	56	63	88	49	35	43	60	54	65	31	64	84	76	29	93
SEC24A_6186	51	34	18	23	32	68	34	21	13	27	27	11	14	17	18	20	19	17	32	76	19	43	47	29	50	70	18	30	99	73	76	61	94	131	124	84	103	29	107	61	74	85	68	63	111	99	63	97	92
SEC24B_6189	281	250	187	267	224	246	297	223	211	234	205	220	150	97	163	154	196	235	190	376	175	294	386	329	300	509	391	474	546	511	419	297	520	593	427	481	534	560	479	368	476	488	422	296	502	567	484	433	554
SEC61A1_6192	5	3	2	5	1	18	5	2	4	2	10	1	1	11	2	3	0	12	1	9	2	4	6	4	13	9	6	5	35	12	26	29	32	18	32	31	55	29	23	23	19	9	35	16	25	29	16	14	20
SEC61G_6193	786	698	492	805	529	888	805	591	481	582	605	532	383	309	447	448	454	564	479	988	512	872	992	825	1184	1760	823	967	1695	1505	1590	1153	1574	2187	1569	1842	2020	2256	1787	1613	1404	1508	1381	923	1575	1996	1602	1457	1699
SEH1L_6194	10	2	2	12	16	14	9	4	2	1	10	6	5	4	5	5	7	1	6	17	4	2	10	3	7	12	7	6	15	14	37	27	17	43	21	38	38	49	38	20	8	29	12	9	30	29	38	20	35
SELENOK_6203	39	46	21	22	27	26	36	35	34	17	21	35	29	30	17	15	24	34	16	27	42	26	45	36	17	47	34	43	49	35	30	33	43	44	35	39	50	17	44	16	35	35	27	19	51	45	58	32	46
SELENOT_6212	119	98	71	111	100	112	112	82	68	127	80	92	43	26	74	74	60	53	90	179	62	134	144	169	122	280	172	171	213	210	184	115	267	224	232	231	209	131	189	154	200	237	131	123	190	220	201	187	229
SEMA3G_6214	0	3	0	0	0	0	1	0	1	1	1	0	1	1	0	0	0	0	0	1	0	0	1	1	0	1	0	1	5	0	1	2	1	5	1	1	5	2	7	3	3	0	1	0	8	3	6	0	2
SENP6_6219	468	415	230	405	334	540	416	226	250	300	321	263	225	186	264	260	295	295	344	619	293	363	426	292	177	453	304	427	1057	936	837	417	1148	1385	1111	970	1615	228	1095	988	907	1002	849	568	1138	1147	1082	973	1441
SELENOF_6221	576	484	346	532	475	564	610	278	207	385	388	279	165	128	320	270	187	229	352	692	240	633	746	727	748	1541	732	778	1338	1165	1051	720	1102	1405	1114	1451	1397	749	1173	950	1028	1170	1024	750	1034	1318	1252	1079	1274
SEPTIN2_6222	26	22	26	31	27	34	27	11	2	8	28	6	10	2	13	22	12	6	15	65	6	33	32	38	46	65	11	30	95	68	91	66	90	134	91	110	125	101	97	69	45	94	77	25	85	65	99	69	115
SELENOF_6224	79	82	62	78	58	82	107	55	20	86	45	53	23	14	53	48	24	38	49	134	39	97	143	114	101	245	133	131	203	188	163	94	138	214	122	222	202	121	174	104	131	121	152	93	179	220	203	137	169
SEPTIN5_6225	6	0	0	3	5	5	3	8	1	1	4	3	2	8	0	1	8	0	2	8	0	7	11	3	2	3	0	2	19	13	15	5	23	18	16	19	26	12	16	15	12	8	5	1	16	14	14	8	15
SERPINA1_6246	2	0	0	0	1	0	1	1	0	0	1	0	0	0	0	0	0	0	0	0	0	0	1	0	0	0	1	0	0	0	0	1	1	0	0	0	2	0	2	0	0	0	0	0	1	0	1	0	0
SERPINE1_6253	0	0	0	0	0	0	0	0	0	1	0	0	0	0	0	0	0	0	0	0	1	0	0	0	0	0	0	1	0	0	0	0	0	0	0	0	0	0	0	0	1	0	0	0	0	0	0	1	0
SESN1_6261	11	6	0	1	2	10	11	8	2	3	3	5	2	4	4	8	5	1	1	4	5	6	6	5	12	15	7	26	22	8	23	4	11	22	15	24	22	38	30	13	13	13	13	10	35	19	8	7	19
SETD1B_6264	135	109	90	133	94	141	166	74	52	85	97	55	61	24	75	71	40	61	88	156	76	154	191	155	165	232	105	199	251	229	275	224	251	317	296	215	323	313	259	201	221	270	271	149	192	330	304	238	282
SETD5_6265	76	108	48	77	59	71	75	41	33	64	66	37	31	31	49	53	21	45	57	125	40	84	87	76	84	129	77	76	256	150	200	116	192	228	194	189	271	123	199	133	179	202	180	135	167	250	229	169	227
SF3B1_6268	601	508	327	587	463	708	570	347	314	373	446	329	231	160	326	326	314	460	476	830	373	474	562	391	329	641	429	475	1183	904	903	470	1460	1628	1478	1176	1460	279	1223	1019	1128	969	838	676	1322	1401	1284	1131	1238
SFN_6269	1	0	0	0	0	0	0	0	0	0	0	0	0	0	0	0	0	0	0	0	0	0	0	0	3	0	0	1	0	0	0	0	0	0	0	0	0	0	0	0	0	0	0	0	0	0	0	0	0
SGCB_6277	118	96	70	101	85	127	107	87	64	79	106	90	78	44	61	57	80	102	64	149	100	102	114	96	142	246	108	85	311	164	208	131	238	335	209	268	273	204	274	207	219	166	204	150	223	258	201	221	266
SGK1_6282	7	3	1	7	4	10	3	3	0	4	1	0	0	1	1	0	2	2	4	5	4	4	0	3	2	4	3	1	18	5	14	18	15	25	15	12	8	16	15	12	9	11	11	5	12	25	8	9	15
SGK2_6283	0	0	0	0	0	1	0	0	0	0	0	1	0	0	1	0	0	0	0	0	2	0	0	0	0	0	0	0	0	0	0	0	0	0	0	0	0	2	0	0	0	0	0	0	0	1	1	2	0
SGK3_6285	0	0	0	0	0	0	0	0	0	0	1	0	0	2	0	0	0	0	0	0	0	1	2	0	0	0	0	1	0	0	0	0	0	0	0	0	0	0	0	0	0	0	1	0	0	0	0	0	0
SGO2_6289	23	11	14	18	19	29	17	21	13	18	27	14	19	3	8	8	14	21	13	21	4	42	38	41	30	58	45	27	40	29	31	10	42	51	40	30	52	13	35	21	30	51	34	21	26	32	34	27	33
SH3BP5_6291	2	4	1	0	2	0	1	0	1	3	0	0	1	0	0	1	2	1	0	2	0	0	0	1	0	0	1	1	1	0	2	0	3	3	5	0	2	1	5	0	3	5	2	1	4	4	3	0	0
SH3KBP1_6296	11	12	10	15	12	33	15	5	3	7	11	3	3	4	3	5	8	7	4	17	3	10	9	7	8	22	9	12	23	37	23	26	35	44	30	43	22	14	44	24	21	26	29	9	29	32	18	20	23
SHC1_6301	80	72	29	77	48	76	72	45	23	34	50	33	26	34	35	47	43	58	46	91	46	62	62	56	89	100	35	61	213	144	198	208	231	232	236	231	301	209	204	191	173	155	175	112	133	255	186	161	288
SHCBP1_6304	2	10	1	10	8	10	12	4	2	2	9	1	6	5	2	7	1	0	5	7	12	31	31	16	30	51	13	50	20	17	13	24	20	26	22	26	19	18	7	4	17	9	35	6	12	11	15	9	15
SHMT2_6311	24	9	2	13	9	10	10	7	2	6	4	6	3	2	7	7	4	4	11	14	9	16	9	15	11	25	7	17	27	14	25	7	15	18	18	14	28	17	18	10	17	23	14	17	19	34	15	10	34
SIAH2_6313	7	3	1	12	3	6	4	2	12	4	5	5	3	8	3	5	6	2	7	11	3	10	5	7	2	7	3	3	20	11	17	4	32	21	17	23	6	2	28	14	17	8	12	14	15	11	16	29	30
SIGLEC5_6314	0	0	0	0	1	0	0	0	0	2	0	1	0	0	2	0	1	0	0	0	0	0	0	0	0	0	2	0	0	0	0	0	2	0	1	0	2	0	1	0	2	0	0	0	0	0	0	0	1
SIGLEC9_6315	0	0	0	0	0	0	0	0	0	0	0	0	0	0	0	0	0	0	0	0	0	0	0	0	0	0	0	0	0	0	0	0	1	0	0	0	0	0	0	0	0	0	0	0	0	0	0	0	0
SIGMAR1_6316	70	64	30	81	57	76	57	46	56	61	69	45	35	36	43	48	47	50	42	77	50	63	73	51	75	116	62	51	142	124	106	79	200	183	134	122	224	167	209	173	114	120	92	65	130	129	165	127	213
SIL1_6317	1	3	2	1	2	6	6	5	3	2	5	10	3	1	3	1	0	1	1	5	0	2	3	1	0	10	3	4	7	4	2	3	6	8	9	11	13	0	0	1	1	4	1	2	10	8	3	11	4
SIRT3_6320	9	13	7	10	7	13	10	19	9	15	7	9	7	6	8	0	5	6	9	14	7	11	9	4	3	6	13	6	17	7	13	12	31	49	14	13	25	1	27	18	14	26	10	10	20	20	17	9	15
SIX5_6322	3	3	2	1	1	2	0	0	0	1	0	0	1	0	0	0	0	0	1	7	0	1	0	3	5	3	0	2	10	3	2	5	0	2	4	6	7	3	0	1	3	5	3	0	2	1	1	2	4
SKIV2L_6323	7	3	2	1	10	4	2	2	3	4	2	2	4	4	5	1	9	4	6	11	6	5	5	0	3	8	5	4	8	3	17	3	18	28	13	15	19	9	9	11	17	9	14	12	10	11	6	11	10
SKP2_6327	64	78	37	77	62	81	103	64	40	53	45	42	29	20	47	47	44	47	38	88	37	82	143	122	134	234	117	156	154	151	120	86	171	243	134	169	177	95	143	132	143	160	142	89	144	176	143	132	147
SLC10A7_6332	619	614	487	636	567	620	717	450	375	597	520	570	314	127	397	340	306	405	392	685	376	1040	1264	1058	817	1675	1576	1479	1283	1171	913	463	1062	1278	926	1061	1060	674	964	942	973	990	754	582	975	1091	977	928	1210
SLC11A2_6335	131	148	132	184	127	214	166	187	116	163	132	162	125	59	104	86	142	179	146	195	147	201	244	241	171	304	303	256	309	287	235	143	358	352	286	312	337	198	296	293	296	255	200	208	292	340	336	296	295
SLC15A1_6340	0	0	0	0	0	0	0	2	0	0	0	0	0	0	0	0	0	0	0	0	0	0	0	0	0	0	1	0	0	1	0	0	0	0	0	0	0	0	0	0	1	1	3	0	0	0	0	0	0
SLC16A5_6341	0	0	0	0	1	0	0	0	0	0	0	0	0	0	0	0	0	2	0	0	0	0	0	0	0	0	0	0	0	0	0	0	0	0	0	0	0	0	0	0	0	0	0	0	0	0	0	0	0
SLC16A7_6342	12	17	6	8	8	7	16	0	0	4	3	3	3	4	3	4	5	0	1	10	8	9	9	3	5	19	7	16	24	18	17	13	21	46	19	34	32	8	32	23	14	20	24	12	25	21	21	17	37
SLC1A4_6371	10	13	7	6	5	11	16	3	6	2	8	3	7	1	5	12	10	8	2	17	13	3	3	4	7	18	4	8	23	19	16	23	19	15	21	15	42	9	31	26	22	16	17	21	18	37	22	13	21
SLC22A12_6376	0	0	0	0	0	2	0	0	0	0	0	0	0	0	0	0	0	0	0	0	0	0	0	0	0	0	0	0	0	0	0	0	0	0	0	0	0	0	0	0	0	0	0	0	0	0	0	0	0
SLC22A5_6383	2	7	7	8	11	3	9	5	3	2	4	4	2	5	0	0	5	5	3	4	6	11	7	3	1	5	2	8	9	13	14	5	7	8	5	15	20	12	4	6	23	8	9	14	20	28	22	10	9
SLC22A6_6384	0	0	0	0	0	0	0	0	0	0	0	0	0	0	0	0	0	0	0	0	0	0	0	0	0	2	0	0	0	0	0	0	0	0	0	0	0	0	0	0	0	0	0	0	0	0	0	0	0
SLC25A10_6388	0	1	0	1	0	2	0	2	1	0	1	2	0	0	0	1	0	2	1	1	0	3	1	2	0	0	1	4	2	2	1	0	2	4	1	8	2	10	3	4	3	4	2	0	0	0	3	0	1
SLC25A11_6391	78	71	61	94	86	126	96	64	64	75	79	80	52	42	67	37	81	108	74	103	69	55	86	85	107	178	79	96	209	178	138	168	172	219	207	164	361	239	173	161	209	171	193	125	169	292	206	141	196
SLC25A13_6394	95	48	66	100	82	128	75	52	55	52	67	69	39	42	52	36	65	71	53	93	51	90	101	91	111	157	84	81	204	210	171	123	173	205	207	192	296	93	192	105	205	176	228	117	162	185	208	169	225
SLC25A14_6397	16	11	10	15	9	22	5	4	4	5	7	7	6	4	7	8	7	7	13	31	4	1	4	3	11	13	6	3	24	14	43	10	42	51	26	33	41	33	45	27	23	35	22	12	42	50	48	24	62
SLC25A32_6403	225	156	93	199	180	204	180	103	83	149	145	97	89	44	107	93	93	106	141	269	72	178	188	224	322	512	204	155	455	403	458	383	513	635	423	505	569	467	475	445	339	422	409	289	480	530	409	354	482
SLC25A4_6406	444	373	300	485	416	527	513	492	366	454	381	574	288	193	306	238	345	443	334	723	373	465	632	475	406	811	743	574	833	866	612	362	934	946	865	785	1001	437	808	708	752	848	579	430	926	936	811	705	930
SLC25A40_6409	59	48	50	58	49	84	51	30	32	47	57	40	24	21	38	20	46	51	52	80	18	48	54	76	72	119	62	48	151	88	105	69	125	148	121	95	148	88	91	102	119	95	94	78	136	166	101	129	187
SLC25A46_6412	38	26	21	33	17	47	33	15	17	23	23	18	10	11	8	19	20	17	26	50	12	24	30	27	38	61	16	24	77	75	100	67	149	194	107	119	169	78	113	120	62	84	69	50	126	124	96	73	105
SLC27A2_6426	0	0	0	0	0	0	0	0	0	0	2	1	0	0	0	0	0	0	0	0	0	0	1	0	0	0	0	0	1	0	0	1	0	0	0	1	2	0	0	0	0	0	0	0	1	0	1	0	0
SLC27A3_6427	5	6	2	3	9	5	1	7	1	5	5	2	1	4	2	4	3	5	4	12	3	2	2	5	5	16	6	3	13	21	16	11	3	10	21	21	28	15	10	27	9	15	9	12	6	18	15	25	8
SLC27A5_6429	35	28	20	20	17	26	14	21	20	21	23	15	17	2	13	10	8	20	29	29	6	19	19	20	24	46	17	23	53	47	44	32	57	63	45	66	74	35	62	29	37	32	47	29	28	56	51	35	58
SLC28A1_6430	1	0	0	0	0	0	0	0	0	0	0	0	0	0	0	0	0	0	0	0	0	0	0	0	0	0	0	0	0	0	0	0	0	0	0	0	0	0	0	0	0	0	0	1	0	0	0	0	0
SLC2A10_6436	0	0	8	4	7	3	1	3	1	1	3	0	0	0	1	1	0	0	2	0	0	9	5	5	5	8	4	3	8	2	3	3	1	8	1	6	10	7	2	4	6	5	8	6	6	8	10	8	6
SLC2A2_6439	0	0	0	0	0	0	1	0	0	0	0	0	0	0	0	0	0	0	0	0	0	0	0	0	0	0	0	0	0	0	0	0	0	0	0	0	0	0	0	0	0	0	0	0	0	0	0	0	0
SLC2A3_6444	66	56	36	57	48	66	67	30	20	45	56	52	21	25	27	28	26	46	41	86	45	53	61	39	69	82	52	42	134	101	175	85	161	187	144	149	231	115	140	142	133	95	95	75	137	162	146	134	152
SLC2A6_6447	19	16	21	17	13	23	23	14	14	13	19	7	9	8	7	12	10	2	20	33	7	20	18	26	25	37	22	20	37	37	40	16	53	48	35	28	57	34	42	32	31	48	19	18	48	55	34	23	42
SLC30A7_6456	405	437	351	419	342	453	535	407	307	371	326	412	263	177	282	281	279	354	304	482	383	560	732	623	408	879	720	893	933	835	711	357	841	1002	755	847	821	418	814	708	980	877	664	468	874	902	745	783	922
SLC30A9_6457	521	475	401	620	488	666	616	484	344	424	520	507	332	171	397	228	403	510	396	705	351	556	684	532	274	666	833	703	1097	1091	697	219	1225	1172	1033	878	1279	167	1035	1013	1065	995	675	577	1160	1084	811	923	1149
SLC32A1_6458	0	1	0	0	0	0	0	0	0	0	0	0	0	0	0	0	0	0	0	0	0	0	1	0	0	0	0	0	0	1	0	0	0	0	0	0	1	0	0	0	0	0	0	0	0	3	1	0	0
SLC33A1_6462	27	30	20	40	40	40	39	28	25	34	35	31	23	14	27	22	28	40	26	47	17	52	36	49	64	102	25	42	123	70	100	71	108	131	101	132	127	109	118	91	69	93	87	66	104	75	90	83	126
SLC35A1_6463	23	21	14	21	18	21	17	8	8	9	16	12	16	5	5	12	29	16	10	32	18	9	9	7	9	16	16	12	41	39	40	29	72	86	40	44	70	34	59	52	35	47	32	21	67	64	46	48	45
SLC35A3_6466	94	60	77	95	70	94	56	81	58	97	72	75	53	29	65	40	51	64	62	122	43	76	62	100	38	120	131	87	146	181	132	55	147	214	156	156	179	26	155	146	178	137	147	83	179	224	151	139	169
SLC35A4_6467	36	24	22	32	15	37	38	13	15	24	32	12	14	7	11	8	15	13	16	44	15	29	38	24	47	49	27	36	92	64	78	53	100	100	98	100	115	74	52	77	72	78	54	36	85	100	71	79	103
SLC35A5_6470	766	659	620	820	691	927	903	947	783	732	700	1049	664	451	500	315	756	1041	568	973	597	655	834	776	659	1307	1147	894	1423	1489	1250	747	1677	1666	1328	1393	1748	1031	1401	1285	1440	1383	1125	948	1430	1891	1298	1364	1488
SLC35B1_6471	94	45	41	69	58	82	64	41	29	52	60	36	30	24	59	41	41	50	45	128	38	71	95	61	69	162	57	70	243	173	174	145	174	169	223	243	271	130	198	151	143	220	191	98	151	227	218	185	218
SLC35F2_6477	0	2	2	1	5	2	3	6	6	11	5	12	2	0	4	2	0	0	3	4	2	8	7	5	5	14	9	7	10	6	2	6	8	17	9	10	5	15	4	9	5	0	13	4	7	9	9	4	9
SLC37A4_6478	2	2	0	3	1	1	7	6	1	2	3	6	0	1	2	2	5	9	1	7	3	10	3	2	0	5	2	6	1	3	0	0	1	0	8	7	2	0	4	0	4	2	2	1	5	0	4	5	0
SLC38A2_6479	33	20	18	39	34	31	36	17	24	26	27	19	13	9	21	28	34	32	26	49	32	43	45	16	18	23	31	23	83	52	47	20	75	74	104	72	99	5	68	53	80	74	47	46	87	77	74	77	79
SLC39A6_6486	345	346	307	475	336	459	448	624	549	262	404	589	399	336	234	162	535	618	305	385	496	346	482	164	95	223	473	464	642	834	312	191	942	728	726	380	1006	195	620	693	1196	687	600	462	857	854	718	709	796
SLC4A5_6496	13	15	18	15	13	32	19	15	10	22	9	14	10	2	13	9	18	14	12	26	13	21	13	19	6	34	25	26	32	52	27	11	59	40	25	24	72	12	30	42	35	31	29	17	39	50	33	12	28
SLC52A2_6497	35	27	16	21	22	26	27	24	7	16	20	16	19	13	19	9	24	16	30	43	18	20	24	33	36	59	30	31	57	39	58	36	71	94	74	80	79	38	55	56	61	38	55	40	67	86	66	69	62
SLC5A6_6501	3	3	0	4	2	2	4	6	1	1	2	0	2	4	2	1	9	2	1	7	5	2	2	1	1	4	3	1	6	4	6	3	9	5	14	10	10	0	6	3	4	6	9	0	5	8	4	6	5
SLC5A7_6504	1	0	0	1	0	0	0	1	1	0	1	2	0	1	0	0	0	1	0	3	1	0	0	0	0	0	0	1	2	1	2	0	0	0	0	0	1	3	3	0	3	2	1	1	2	0	2	0	4
SLC6A19_6515	0	0	1	0	0	0	0	0	0	0	0	0	0	0	0	0	0	0	0	1	0	0	0	0	0	0	0	2	1	1	0	1	0	0	0	1	0	2	0	0	2	0	0	0	0	0	2	0	1
SLC6A3_6518	33	30	12	38	26	40	23	13	12	15	17	15	18	10	9	7	8	11	12	28	8	51	65	45	77	137	28	51	159	97	76	94	45	73	128	115	141	128	37	27	82	102	104	53	59	46	86	98	115
SLC6A8_6522	105	90	62	128	89	133	125	82	102	87	89	92	59	106	56	62	86	135	72	146	83	110	145	72	53	118	109	173	253	226	159	88	267	312	253	197	281	67	177	230	236	202	161	146	234	205	222	255	230
SLC9A2_6528	0	0	0	0	0	0	0	0	0	0	0	0	0	0	0	0	0	0	0	0	0	0	0	0	0	0	0	0	0	0	0	0	0	0	0	0	0	0	0	0	0	0	0	0	0	0	0	0	0
SLC9A6_6532	269	241	168	256	201	272	274	149	156	213	188	203	108	67	171	116	150	146	210	375	135	173	223	197	123	294	251	232	441	418	330	170	569	631	371	372	524	193	490	361	437	404	261	260	518	564	426	412	500
SLCO2B1_6541	0	0	0	0	0	1	0	0	0	0	0	0	0	0	1	0	0	0	2	0	0	0	0	0	1	1	0	0	1	0	0	0	0	0	0	1	0	0	0	0	1	0	0	0	0	0	0	0	0
SLCO5A1_6542	112	132	110	152	112	138	142	112	81	125	87	111	86	43	82	49	90	120	113	182	109	112	171	123	75	172	154	150	261	254	240	111	294	322	186	257	275	161	253	236	235	276	191	153	195	297	258	208	235
SLIT2_6545	15	33	14	17	13	16	22	18	9	28	19	13	15	8	31	11	12	19	15	33	25	8	12	6	13	13	10	21	40	26	36	23	25	36	26	19	37	35	12	39	39	28	36	21	30	61	25	30	36
SLITRK5_6548	254	254	214	280	222	266	283	236	207	270	241	227	142	137	162	114	169	236	154	333	178	258	256	318	300	473	266	277	398	334	365	237	364	419	414	389	602	366	346	327	431	409	436	253	382	451	359	416	586
SLK_6551	351	381	289	382	324	375	464	401	327	293	318	409	216	131	266	168	241	381	290	441	316	453	555	422	323	610	628	662	643	677	506	284	673	743	606	565	805	208	544	600	643	570	535	454	581	664	554	503	634
PRELID3B_6554	558	458	260	554	420	674	461	291	209	290	396	256	190	200	226	221	297	303	315	591	256	361	390	368	707	1016	367	375	1340	1139	1337	928	1326	1610	1419	1391	1971	1382	1393	1159	1009	1115	1241	879	1307	1913	1417	1109	1502
SMAD1_6558	28	20	18	16	19	31	37	21	32	18	15	22	8	28	18	10	30	25	19	36	29	11	31	11	8	15	19	19	35	13	22	15	27	40	44	34	41	8	21	23	46	30	32	17	29	36	47	44	37
SMAD3_6562	1	4	1	2	3	1	3	2	3	4	2	2	0	0	0	0	0	2	1	0	0	4	2	3	6	6	0	4	2	0	4	1	3	0	0	1	1	0	9	13	3	2	6	3	15	3	2	2	0
SMAD4_6563	8	11	8	17	15	36	20	22	11	18	16	13	13	2	15	11	11	15	18	26	11	16	15	12	6	28	19	15	46	32	22	18	36	41	32	45	36	22	40	24	40	34	37	21	32	26	26	29	26
SMAD5_6566	718	664	395	648	569	786	670	456	435	451	572	489	304	324	392	366	435	557	460	798	520	714	828	588	764	1173	497	809	1051	1160	1122	729	1467	1783	1297	1288	1779	949	1207	1314	1250	1173	1048	753	1363	1439	1141	1098	1670
SMAGP_6567	0	0	0	2	0	3	0	0	0	1	0	1	0	0	0	0	0	0	2	0	0	0	0	0	0	0	0	4	0	0	0	0	0	0	0	0	0	0	2	0	1	0	0	0	0	0	0	2	0
SMAP1_6570	151	86	51	97	101	178	83	57	66	68	102	50	57	73	59	40	102	87	88	161	78	73	79	69	75	123	69	51	273	198	260	202	451	440	348	313	472	199	352	319	264	246	216	172	380	430	290	263	316
SMARCA4_6573	466	403	217	432	394	607	430	175	229	254	439	220	195	171	262	261	293	323	292	595	261	360	348	334	348	649	241	314	1139	887	1167	735	1472	1851	1384	1199	1841	1033	1330	1278	974	939	844	664	1336	1308	1178	1016	1511
SMARCC1_6575	95	88	49	63	79	110	75	30	30	56	54	29	23	19	42	42	44	28	42	112	36	65	106	96	89	138	84	64	285	206	247	162	237	297	275	259	339	96	241	196	218	192	247	143	214	248	252	210	299
SMARCD2_6579	0	0	0	1	0	0	1	0	0	5	0	0	0	0	0	0	0	0	0	0	0	0	0	1	0	0	0	0	0	0	0	0	0	0	0	0	0	0	0	0	1	0	0	1	1	1	0	0	1
SMC1A_6580	285	281	226	327	270	325	332	361	262	279	299	366	241	180	214	133	287	323	215	424	273	278	347	282	248	380	352	421	479	527	437	316	686	661	496	507	650	355	597	513	529	518	439	319	629	651	494	506	733
SMC3_6583	275	223	129	184	186	286	171	145	106	183	203	136	122	109	153	95	168	227	100	264	173	155	158	129	199	290	116	98	525	316	502	355	579	987	486	609	647	453	626	549	315	337	343	332	477	514	375	311	424
SMC4_6586	84	85	61	104	80	96	86	67	58	91	71	67	28	26	38	30	45	54	36	90	46	176	224	178	200	412	169	232	230	160	129	108	127	183	193	206	220	96	117	105	198	211	206	100	112	127	181	177	205
SMIM19_6589	654	591	427	691	496	631	684	727	583	588	484	838	474	400	443	296	589	659	455	720	606	606	775	583	659	1134	846	770	1176	1182	946	609	1300	1327	1071	1078	1378	768	1118	1085	1148	1079	891	652	1263	1268	1060	1064	1319
SMNDC1_6595	466	480	424	574	457	640	610	563	459	438	427	585	355	276	319	301	423	503	306	579	546	690	1127	687	628	1240	1052	1176	1094	1162	910	538	1146	1267	964	1029	1362	588	967	954	1091	1063	897	632	1098	1205	1025	940	1299
SMPD1_6597	7	3	1	6	4	19	7	2	4	5	6	9	2	0	6	0	1	0	5	13	2	4	5	13	9	11	6	0	10	11	10	7	10	19	9	6	19	12	7	8	7	5	7	7	12	12	9	15	12
SMYD5_6601	0	0	0	0	1	1	2	0	1	1	1	2	0	1	1	0	1	0	1	0	0	0	2	3	0	1	0	2	3	2	0	0	2	2	2	5	7	10	1	4	8	2	2	5	4	1	2	2	3
SNAI1_6602	0	0	0	0	0	0	0	0	0	0	0	0	0	0	0	0	0	0	0	0	0	0	0	0	0	0	0	0	0	0	0	0	0	0	0	0	0	0	0	0	0	0	0	0	0	1	0	1	1
SNAI2_6603	77	73	44	53	77	75	88	58	32	36	51	20	18	27	32	28	35	29	20	28	31	161	176	89	128	212	113	109	173	121	103	76	79	188	150	149	148	62	101	83	127	119	132	59	117	123	107	140	166
SNAP25_6607	45	75	31	50	34	62	56	28	20	38	39	20	17	31	31	22	33	38	39	62	18	36	47	31	20	64	26	24	89	78	80	74	109	146	78	104	121	80	79	87	58	87	77	53	93	154	79	71	75
SNAPC4_6608	46	43	22	29	39	29	53	20	7	27	35	20	18	6	23	19	13	38	43	70	21	59	55	58	50	89	46	97	139	120	95	70	86	118	88	119	115	51	83	69	75	101	106	69	58	100	86	90	91
SNAPIN_6609	99	65	84	93	80	99	86	104	76	84	85	87	52	29	43	32	71	97	57	105	51	89	104	105	106	176	133	120	149	138	145	88	147	200	180	168	159	169	158	147	138	136	130	103	179	173	172	119	193
SNCA_6612	500	414	334	486	379	577	421	503	424	375	565	575	398	221	380	192	598	748	428	722	311	292	260	317	224	411	437	277	757	826	737	481	1129	1234	738	701	1151	538	1041	908	795	801	630	612	1074	1275	754	845	1004
SNCG_6613	1029	709	480	923	792	1037	884	895	839	575	857	899	641	716	509	350	855	1088	569	870	783	701	929	496	490	1090	685	718	1726	1485	1510	962	2175	1987	1956	1781	2754	968	1898	1706	1736	1437	1262	1199	1870	2093	1639	1748	2145
SNF8_6614	85	98	68	102	79	94	85	91	84	68	97	101	75	66	68	45	104	117	60	139	90	91	147	86	88	205	99	110	197	232	135	97	155	212	187	208	237	108	155	171	210	157	170	123	163	207	201	189	184
SNHG6_6616	127	75	34	83	71	109	108	38	29	55	69	28	37	27	31	46	33	51	71	160	39	72	77	52	61	129	47	64	276	196	223	122	293	306	281	262	370	193	299	220	219	212	170	128	315	305	236	274	293
SNHG8_6618	250	259	172	302	248	291	322	364	321	218	244	382	249	171	185	138	275	399	211	350	340	298	401	280	242	521	420	462	551	573	342	217	638	623	584	523	620	312	509	545	636	519	376	286	527	541	513	506	674
SNRPA_6627	129	93	58	98	77	110	78	43	70	45	94	57	43	83	36	18	61	88	61	97	37	92	76	106	93	215	68	97	236	202	203	182	264	289	281	258	336	215	202	193	243	169	219	181	210	235	242	236	272
SNRPD1_6636	133	75	37	79	74	106	91	24	31	77	61	30	23	15	55	38	37	33	48	111	29	97	109	89	144	241	51	81	289	203	381	196	339	409	294	392	425	248	347	272	205	274	235	163	340	302	265	287	384
[truncated: 20,534 more rows]
[truncated: 145 more columns]
